# Supplementary material for: Neurotoxic Effects of Aromatic Organophosphate Flame Retardants Revealed by Lipidomic Analysis in Human Brain Organoids
Source: Toxics. 2026 Jun 25;14(7):555. doi: 10.3390/toxics14070555 (PMC13416979; doi:10.3390/toxics14070555)
Supplement: Supplementary file 1 [file toxics-14-00555-s001.zip › Supplementary tables.xlsx]

## Sheet: Table S1. List of lipids
Table S1. List of significant lipid changes across treatments in brain organoids in at least one of the exposures.
								mean 6 samples							FOLD CHANGE						p-value (Welch's test)						VIPs
m/z	Charge	Retention time (min)	CCS (angstrom^2)	Accepted Compound ID	Adducts	Formula	Mass Error (ppm)	TCP_H	TCP_L	TPhP_H	TPhP_L	EHD_H	EHD_L	DMSO	TCP_H2	TCP_L3	TPhP_H4	TPhP_L5	EHD_H6	EHD_L7	TCP_H22	TCP_L33	TPhP_H44	TPhP_L55	EHD_H66	EHD_L77	TCP_H vs DMSO	TCP_L vs DMSO	TPhP_H vs DMSO	TPhP_L vs DMSO	EHD_H vs DMSO	EHD_L vs DMSO
762.529	1	5.3515	271.227	BMP 18:1_16:2	M+NH4	C40H73O10P	1.15416	83.3702	40.0232	37.2374	39.0358	56.3459	44.6274	43.9039	1.89893	0.911609	0.848157	0.88912	1.28339	1.01648	0.0633682	0.446745	0.107502	0.521848	0.0251672	0.874774	1.07144	0.582192	0.897515	0.431312	1.03154	0.159649
790.561	1	5.37248	277.597	BMP 18:1_18:2	M+NH4	C42H77O10P	2.41121	56.3814	147.311	149.142	135.109	55.0692	146.441	129.751	0.434537	1.13534	1.14945	1.0413	0.424423	1.12864	0.00104494	0.161898	0.240917	0.7521	9.8502e-05	0.211656	1.4986	1.05051	0.696051	0.28783	1.49772	1.06235
816.576	1	5.85517	283.852	BMP 18:1_20:3	M+NH4	C44H79O10P	1.49775	85.8423	233.106	230.699	223.421	71.4492	234.867	237.294	0.361754	0.982351	0.972206	0.941534	0.3011	0.989771	4.04274e-05	0.852469	0.732539	0.559966	9.16813e-05	0.931747	1.63307	0.138134	0.203641	0.381636	1.53121	0.0773133
842.59	1	5.9601	286.861	BMP 18:1_22:4	M+NH4	C46H81O10P	-0.349179	59.9825	160.649	136.405	148.5	57.1454	157.762	146.529	0.409355	1.09636	0.930904	1.01345	0.389993	1.07666	0.00017395	0.261642	0.439351	0.873672	9.73796e-05	0.444563	1.57816	0.847773	0.452934	0.223989	1.52091	0.67295
840.571	1	5.30953	284.772	BMP 18:1_22:5	M+NH4	C46H79O10P	-5.07764	48.3939	152.488	143.813	171.489	54.2752	159.899	174.616	0.277145	0.873274	0.823597	0.982091	0.310826	0.915716	3.27099e-05	0.401006	0.1847	0.850537	0.0002515	0.411264	1.64597	0.647994	0.76796	0.142246	1.51613	0.719046
838.561	1	5.30953	284.783	BMP 18:1_22:6	M+H-H2O, M+H, M+NH4, M+Na	C46H77O10P	1.7011	183.478	1003.82	967.675	1193.37	196.155	1011.28	1179.91	0.155502	0.850765	0.820129	1.01141	0.166247	0.85709	0.000131397	0.450588	0.206671	0.921756	0.0002466	0.258722	1.67754	0.58294	0.728695	0.117315	1.51229	0.961591
862.561	1	5.28855	287.799	BMP 20:3_22:6	M+H-H2O, M+H, M+NH4, M+Na	C48H77O10P	1.47448	48.7006	374.078	280.795	433.472	55.9041	386.875	492.753	0.0988337	0.759159	0.569849	0.879694	0.113453	0.785128	0.00013709	0.187284	0.00588835	0.282862	0.000206806	0.127181	1.68953	0.984085	1.38352	0.772747	1.51903	1.25979
860.546	1	4.88982	285.717	BMP 20:4_22:6	M+H, M+NH4	C48H75O10P	2.41395	6.04893	112.769	78.3238	112.383	7.0264	107.207	141.78	0.0426642	0.795381	0.552433	0.792662	0.0495586	0.756152	2.05873e-05	0.0484849	0.00194973	0.0351746	3.34834e-05	0.0380211	1.73732	1.39405	1.473	1.42122	1.56242	1.61815
888.575	1	5.3305	291.811	BMP 22:4_22:6	M+NH4	C50H79O10P	0.239327	7.02867	85.2226	65.0391	104.269	7.153	92.5701	95.6043	0.0735183	0.891409	0.680295	1.09063	0.0748187	0.968263	0.000191414	0.648908	0.0546435	0.540187	0.000292569	0.843664	1.67634	0.358965	1.05336	0.501992	1.51096	0.170428
884.546	1	4.70095	288.727	BMP 22:6_22:6	M+NH4	C50H75O10P	2.50059	3.79655	126.717	97.0485	136.381	6.2679	128.918	130.938	0.028995	0.967763	0.741178	1.04157	0.0478692	0.984572	1.31443e-05	0.844617	0.0760176	0.679027	1.49492e-05	0.905976	1.75192	0.164409	1.01106	0.26079	1.57315	0.120625
648.632	1	11.6257	264.234	Cer 18:1;2O/24:1	M+H	C42H81NO3	4.04625	30.3229	27.1753	25.8927	31.939	23.8669	36.1719	39.0162	0.777187	0.696513	0.663639	0.818608	0.611716	0.927099	0.345366	0.163684	0.0467918	0.376569	0.0219935	0.573347	0.534415	1.03711	1.08707	0.706735	1.0735	0.496547
615.497	1	9.98193	247	DG 16:1_18:1	M+NH4, M+Na	C37H68O5	1.2393	1382.63	910.634	1244.57	544.091	1243.4	785.271	862.263	1.60348	1.0561	1.44337	0.631004	1.44202	0.910709	0.245784	0.856184	0.453646	0.0146308	0.150644	0.5088	0.681374	0.142897	0.459199	1.55287	0.738864	0.573158
629.551	1	7.72967	295.706	DG 18:0_20:3	M+H-H2O	C41H74O5	4.46703	132.56	191.38	205.389	209.884	153.225	204.245	205.189	0.646036	0.9327	1.00098	1.02288	0.746751	0.995399	0.0215173	0.624885	0.993748	0.857568	0.0691037	0.972229	1.20461	0.383797	3.61999e-17	0.211063	0.913332	0.0378873
627.535	1	6.93222	292.622	DG 18:0_20:4	M+H-H2O	C41H72O5	7.48856	289.056	544.58	432.65	552.139	330.053	576.423	642.211	0.450095	0.847977	0.673688	0.859747	0.513933	0.897561	0.00360881	0.303426	0.0384518	0.336613	0.00858373	0.446586	1.42173	0.785669	1.22	0.654539	1.27532	0.671149
625.519	1	5.98105	290.557	DG 18:1_20:4	M+H-H2O	C41H70O5	4.7566	65.7133	125.879	121.589	145.921	71.0074	136.29	156.964	0.418652	0.801962	0.774629	0.929645	0.452381	0.868291	0.00306843	0.177533	0.119215	0.644714	0.00535654	0.385894	1.4533	1.02609	0.94362	0.305629	1.31325	0.7495
686.569	1	10.9331	261.658	DG 18:3_22:3	M+NH4, M+Na	C43H72O5	-3.8768	675.796	485.773	457.54	409.934	710.577	375.134	411.207	1.64345	1.18134	1.11268	0.996905	1.72803	0.912277	0.0306074	0.186488	0.269344	0.981819	0.00303183	0.404355	1.17575	0.980469	0.656343	0.52404	1.28644	0.725445
692.619	1	12.7027	268.382	DG 20:1_20:2	M+NH4	C43H78O5	0.502504	628.067	398.344	339.776	365.576	481.32	294.013	285.787	2.19767	1.39385	1.18891	1.27919	1.68419	1.02878	0.0333387	0.0903365	0.302896	0.379171	0.00619994	0.868222	1.17384	1.22186	0.605139	0.594381	1.18644	0.141698
690.603	1	11.9824	265.031	DG 20:2_20:2	M+NH4, M+Na	C43H76O5	0.318124	1425.64	1084.18	808.798	925.608	1241.56	792.786	828.145	1.72148	1.30917	0.976638	1.11769	1.4992	0.957304	0.0478582	0.245289	0.91169	0.74339	0.0456878	0.859395	1.04941	0.872013	0.0667344	0.22868	0.968124	0.15614
629.551	1	10.0727	256.353	DG O-18:3_20:2	M+H	C41H72O4	0.870299	1443.01	1609.65	1569.39	1648.59	1128.59	1683.36	1776.72	0.812179	0.905972	0.883312	0.927887	0.63521	0.947458	0.254389	0.559319	0.217285	0.536467	0.0223762	0.561192	0.653091	0.455911	0.713388	0.565627	1.06877	0.505371
669.436	2	8.26113	427.796	GA1 42:2	M+2H	C66H120N2O22	-3.28763	4.51472	8.78338	6.90727	7.07909	10.8363	7.83557	7.99096	0.564978	1.09916	0.864386	0.885887	1.35607	0.980555	0.0481544	0.777041	0.609902	0.512044	0.150475	0.928857	0.998416	0.226644	0.322555	0.447353	0.714436	4.68753e-17
773.947	2	5.39347	424.533	GM1 36:1	M+2H	C77H139N3O31	1.69931	1041.14	652.103	641.485	699.916	791.663	641.696	638.568	1.63043	1.0212	1.00457	1.09607	1.23975	1.0049	0.00167786	0.857306	0.963959	0.467672	0.0885129	0.963546	1.4511	0.139278	0.0312979	0.480989	0.826017	0.0428682
890.657	1	7.30998	300.944	Hex2Cer 18:1;2O/18:0	M+H, M+Na	C48H91NO13	1.15982	415.959	247.876	224.783	258.005	341.563	223.549	259.964	1.60006	0.953499	0.86467	0.992464	1.31388	0.859921	0.106434	0.75751	0.304195	0.965325	0.0276363	0.240338	0.918477	0.241249	0.604907	0.0342626	1.06567	1.03884
524.371	1	3.79172	227.89	LPC 18:0	M+H-H2O, M+H, M+Na	C26H54NO7P	0.502056	7342.03	3322.71	5972.69	4299.1	9425.82	3621.48	2809.78	2.61303	1.18255	2.12568	1.53005	3.35465	1.28888	0.00469109	0.372453	0.000143995	0.0606373	5.89895e-07	0.128921	1.42771	0.678862	1.66318	1.2071	1.54824	1.27311
482.324	1	3.20412	212.264	LPC O-15:0	M+H	C23H48NO7P	0.786333	783.747	287.45	398.215	399.434	679.462	310.208	292.603	2.67854	0.98239	1.36094	1.36511	2.32213	1.06017	0.00485736	0.928045	0.0866917	0.0972488	0.000588773	0.750063	1.42558	0.0749268	0.959123	1.03073	1.37046	0.277787
482.363	1	2.8054	219.109	LPC O-16:0	M+H	C24H52NO6P	4.31658	15.6519	8.86901	15.9	7.04839	9.57769	12.8174	14.3356	1.09182	0.61867	1.10912	0.49167	0.668105	0.894095	0.771642	0.185036	0.778889	0.0117413	0.0759984	0.610308	0.155319	1.03679	0.163478	1.50203	0.892232	0.53389
496.34	1	2.8054	220.285	LPC O-16:0	M+H, M+Na	C24H50NO7P	0.560924	11941.2	3848.08	3968.84	3622.74	11123.9	2788.17	2969.56	4.0212	1.29584	1.33651	1.21996	3.74599	0.938915	0.00271223	0.448606	0.0956363	0.286613	0.000298165	0.660509	1.53078	0.594161	0.934489	0.689932	1.47916	0.386387
522.356	1	3.18313	222.659	LPC O-18:1	M+H, M+Na	C26H52NO7P	0.749372	9462.63	2140.71	2409.57	2294.12	8478.28	1760.64	1793.39	5.27639	1.19366	1.34358	1.27921	4.72751	0.981739	0.00331741	0.477052	0.125295	0.183283	0.000604915	0.90332	1.52261	0.551069	0.871869	0.846654	1.46547	0.107255
518.322	1	3.07822	222.703	LPC O-18:3	M+H	C26H48NO7P	-3.18763	278.954	77.4428	107.93	104.864	285.05	69.2537	71.902	3.87964	1.07706	1.50106	1.45843	3.96442	0.963167	0.00359041	0.712356	0.0191439	0.0589001	0.00110119	0.84027	1.49898	0.291591	1.22769	1.1611	1.42278	0.166591
572.372	1	3.77075	229.987	LPC O-20:1	M+Na	C28H56NO7P	5.77908	6.55553	4.94808	2.9203	2.40679	7.7573	3.12606	2.72065	2.40955	1.81871	1.07338	0.884637	2.85127	1.14901	0.0534533	0.438883	0.773083	0.654147	7.34194e-05	0.580335	1.05303	0.534007	0.286091	0.610733	1.43414	0.368157
546.356	1	2.7844	226.355	LPC O-20:3	M+H	C28H52NO7P	0.220207	1163.17	792.849	353.464	294.635	961.27	388.08	333.829	3.48432	2.37501	1.05882	0.88259	2.87952	1.16251	0.00444459	0.338233	0.801252	0.578397	0.000742619	0.438364	1.4739	0.759241	0.151743	0.370568	1.41111	0.668505
542.324	1	2.4906	225.088	LPC O-20:5	M+H	C28H48NO7P	0.146491	5.68147	1.60873	0.680605	0.31974	4.21431	0.347486	0.391672	14.5057	4.10735	1.73769	0.816347	10.7598	0.887185	0.0107175	0.338113	0.21265	0.624471	4.93049e-07	0.771513	1.35082	0.739196	0.724142	0.211769	1.54667	4.58469e-17
574.387	1	3.74975	231.25	LPC O-22:3	M+H	C30H56NO7P	1.14148	433.988	417.812	194.369	178.07	434.959	242.711	212.149	2.04568	1.96943	0.916193	0.839363	2.05025	1.14406	0.018787	0.372186	0.673907	0.503245	0.000570435	0.437424	1.25311	0.707816	0.248143	0.441114	1.36617	0.675713
570.355	1	3.28807	228.718	LPC O-22:5	M+H	C30H52NO7P	-1.22516	12.5818	3.98337	2.89567	2.92962	12.2519	3.04006	2.53991	4.95363	1.56831	1.14007	1.15343	4.82375	1.19692	0.00601451	0.420325	0.498283	0.47077	7.81706e-05	0.332945	1.47381	0.634624	0.363615	0.701507	1.51899	0.815705
379.283	1	3.12018	188.796	MG 18:1	M+Na	C21H40O4	2.03958	845.024	1405.61	1325.46	2085.85	1153.48	1994.87	2720.54	0.310609	0.516666	0.487206	0.766707	0.423991	0.733265	0.0260246	0.0864636	0.0700723	0.364403	0.0479073	0.307807	1.24722	1.28304	1.05578	0.626196	1.00364	0.8899
714.508	1	7.47787	259.169	PE 17:1_17:2	M+H, M+Na	C39H72NO8P	1.12879	754.26	960.95	744.94	1070.06	582.82	944.108	1070.58	0.704531	0.897594	0.695826	0.99951	0.544394	0.881863	0.0373666	0.397728	0.0298161	0.997077	0.00603547	0.322157	1.10663	0.654145	1.24195	0.114191	1.30344	0.866206
796.588	1	10.2196	275.396	PE 18:0_22:4	M+H	C45H82NO8P	4.01155	25689.7	27427.4	26465.7	28785	22247.7	27650.9	31268.9	0.821574	0.877147	0.846392	0.920566	0.711497	0.884297	0.261984	0.3708	0.112163	0.470286	0.0441699	0.195937	0.638722	0.684756	0.907575	0.483819	0.954612	1.1137
740.523	1	7.87657	263.554	PE 18:2_18:2	M+H-H2O, M+H	C41H74NO8P	1.33294	1861.95	1980.41	1917.57	2267.79	1528.85	2105.09	2183.29	0.852818	0.907074	0.878295	1.0387	0.70025	0.964183	0.229026	0.411347	0.265835	0.733436	0.0237465	0.750733	0.677806	0.635464	0.669508	0.306608	1.1285	0.279769
854.573	1	6.59645	287.841	PI 34:1	M+H, M+NH4	C43H81O13P	-2.35676	296.251	317.041	320.517	268.418	392.362	342.843	283.261	1.04586	1.11925	1.13153	0.9476	1.38516	1.21034	0.83781	0.595815	0.202383	0.7474	0.0251674	0.153435	0.122628	0.420156	0.743622	0.490978	1.08525	1.23261
883.533	1	6.49153	283.495	PI 36:3	M+Na	C45H81O13P	3.10802	76.2909	117.375	123.182	143.391	83.7618	121.624	131.588	0.57977	0.891988	0.936118	1.0897	0.636545	0.924276	0.0106006	0.209166	0.446328	0.50484	0.0029653	0.407101	1.29104	0.940273	0.456154	0.446738	1.25007	0.728286
876.561	1	5.83417	288.768	PI 36:4	M+H, M+NH4	C45H79O13P	1.64672	982.049	1162.49	1246.06	1327.4	1094.18	1368.12	1355.96	0.724247	0.857318	0.918951	0.978939	0.806944	1.00897	0.0392991	0.24388	0.447341	0.865248	0.102212	0.949285	1.09083	0.881031	0.46129	0.127842	0.833526	0.0550739
911.563	1	7.79263	293.751	PI 38:3	M+Na	C47H85O13P	1.02524	636.046	879.848	865.331	928.83	738.778	949.838	913.079	0.696595	0.963605	0.947706	1.01725	0.809107	1.04026	0.0261352	0.777259	0.58739	0.879512	0.0845908	0.704877	1.14425	0.220157	0.333202	0.188196	0.890355	0.331263
907.532	1	5.98105	288.615	PI 38:5	M+Na	C47H81O13P	1.39729	264.188	459.576	420.971	508.868	296.736	481.099	545.527	0.484279	0.842444	0.771678	0.932801	0.543944	0.881898	0.0104404	0.343676	0.152697	0.696694	0.0189255	0.495629	1.31007	0.729279	0.869272	0.267747	1.16466	0.595796
900.561	1	5.7712	290.72	PI 38:6	M+NH4	C47H79O13P	1.5007	190.488	223.618	281.679	295.511	209.473	267.167	288.176	0.661011	0.775976	0.977454	1.02545	0.726894	0.927098	0.0308728	0.1147	0.842728	0.870633	0.0444626	0.587865	1.11708	1.15485	0.117945	0.152055	1.01706	0.469326
932.623	1	7.8346	300.737	PI 40:4	M+H, M+NH4, M+Na	C49H87O13P	0.888522	374.412	420.204	441.694	416.334	512.734	446.335	414.741	0.902761	1.01317	1.06499	1.00384	1.23628	1.07618	0.318784	0.887784	0.333538	0.965209	0.0180615	0.27848	0.56508	0.107096	0.576605	0.279739	1.07128	0.928466
924.563	1	5.37248	293.689	PI 40:8	M+NH4	C49H79O13P	3.24398	55.7291	25.9765	27.8115	32.3011	67.2179	31.1213	39.0234	1.42809	0.665665	0.712688	0.827736	1.7225	0.797504	0.160891	0.00585976	0.0108297	0.223972	0.000943146	0.0976893	0.811324	1.76091	1.31038	0.754108	1.3563	1.35269
886.561	1	8.21918	287.676	PS 22:4_22:5	M+H	C50H80NO10P	1.78882	449.172	691.663	640.411	696.535	575.35	664.869	704.205	0.637842	0.98219	0.90941	0.989108	0.81702	0.944141	0.00679047	0.855926	0.384159	0.912786	0.0856226	0.585477	1.31826	0.143141	0.517286	0.561492	0.853888	0.474405
884.545	1	7.33093	283.49	PS 22:5_22:5	M+H	C50H78NO10P	1.85648	189.758	303.125	302.05	327.017	234.551	281.087	311.777	0.608633	0.97225	0.968801	1.04888	0.752303	0.901565	0.0368202	0.847793	0.823739	0.764732	0.121041	0.501848	1.09888	0.1514	0.13574	0.3064	0.803846	0.595047
705.553	1	1.1617	255.764	SM 33:1;3O	M+H	C38H77N2O7P	-2.21671	13.7602	48.0802	46.0624	16.5386	39.0451	39.5365	57.9491	0.237453	0.829698	0.794878	0.285399	0.673783	0.682262	0.0404922	0.684995	0.569675	0.0544443	0.334171	0.372356	1.12005	0.314423	0.334677	1.19667	0.494645	0.777018
272.258	1	1.30858	259.807	SPB 16:1;2O	M+H	C16H33NO2	-1.33123	20.3061	17.7729	13.4819	16.3277	11.7127	20.7605	18.7289	1.08421	0.948957	0.719846	0.87179	0.625383	1.10848	0.716666	0.560932	0.00725672	0.180045	0.00134986	0.438769	0.178206	0.545115	1.38617	0.943527	1.3459	0.555485
356.353	1	2.30175	193.846	SPB 22:1;2O	M+H	C22H45NO2	1.48028	5793	4029.14	3244.92	4341.13	2223.13	4234.12	4121.93	1.40541	0.977488	0.787234	1.05318	0.539342	1.02722	0.225849	0.902085	0.185151	0.744571	0.0200361	0.872064	0.69076	0.0955149	0.8026	0.319286	1.16744	0.142139
868.739	1	15.9833	304.056	TG 16:0_18:3_18:3	M+NH4	C55H94O6	0.20077	3193.92	2086.59	1665.93	1468.54	2934.36	1224.12	1801.24	1.77317	1.15841	0.924879	0.81529	1.62908	0.679599	0.0773944	0.499798	0.743372	0.456213	0.022531	0.177809	0.966271	0.522078	0.19723	0.488523	1.06185	1.14865
976.832	1	17.711	326.601	TG 18:0_20:4_22:4	M+NH4, M+Na	C63H106O6	-0.521119	3977.94	2767.42	2064.55	2016.59	3806.52	1839.11	2325.48	1.71059	1.19004	0.887797	0.867174	1.63688	0.790854	0.0234812	0.31841	0.499036	0.522782	0.00404727	0.245224	1.17775	0.756367	0.404951	0.437114	1.29446	0.989136
979.774	1	17.1654	323.781	TG 18:1_20:4_22:4	M+Na	C63H104O6	1.99474	221.101	125.257	80.8526	94.9693	207.403	82.3299	115.559	1.91331	1.08391	0.699663	0.821822	1.79478	0.712446	0.113166	0.81434	0.274291	0.559881	0.020225	0.293922	0.881955	0.185058	0.664884	0.427779	1.10747	0.925867
946.785	1	16.5777	318.259	TG 18:2_20:3_20:4	M+NH4, M+Na	C61H100O6	-0.555161	3117.44	1773.24	1275.55	1238.59	3041.55	1109.55	1587.15	1.96417	1.11724	0.803673	0.780386	1.91636	0.699081	0.0310973	0.636674	0.359684	0.407097	0.00280789	0.166253	1.14129	0.365177	0.54879	0.542428	1.26672	1.20801
998.817	1	16.8925	328.359	TG 18:5_22:2_22:4	M+NH4	C65H104O6	0.1199	632.383	353.745	238.618	218.211	756.815	235.224	295.007	2.14362	1.19911	0.808855	0.73968	2.56541	0.797351	0.00521372	0.37521	0.268807	0.149226	6.88041e-06	0.223285	1.38654	0.677443	0.652181	0.92057	1.51749	1.05574
1028.87	1	18.2424	336.479	TG 20:2_22:4_22:4	M+NH4	C67H110O6	1.69931	144.409	111.113	75.6219	69.4927	150.261	68.3351	77.5115	1.86306	1.43351	0.975621	0.896546	1.93856	0.881612	0.0121458	0.0645321	0.888846	0.631526	0.000533436	0.547538	1.27117	1.31617	0.0813566	0.363303	1.40501	0.521086
972.802	1	16.8505	323.813	TG 20:3_20:3_20:4	M+NH4, M+Na	C63H102O6	8.77093	2050.84	1286.18	905.339	879.568	2211.68	873.911	1119.58	1.83179	1.14881	0.808639	0.78562	1.97545	0.780567	0.0217073	0.484275	0.278469	0.320357	0.000362393	0.199388	1.19896	0.536822	0.641075	0.642616	1.40989	1.1181
1002.85	1	18.2004	332.031	TG 20:3_20:4_22:2	M+NH4	C65H108O6	0.69786	1138.26	858.512	610.565	622.695	1047.5	564.963	666.955	1.70665	1.28721	0.915451	0.933639	1.57057	0.847077	0.0306455	0.185878	0.624271	0.799621	0.00854601	0.440226	1.13848	0.980988	0.296335	0.232361	1.25515	0.668625
1003.78	1	17.0184	326.478	TG 20:3_20:4_22:4	M+Na	C65H104O6	3.26328	31.5344	9.92597	4.57836	6.41574	33.1331	5.87848	9.7394	3.23782	1.01916	0.470086	0.658741	3.40197	0.603577	0.102239	0.973009	0.173217	0.370729	0.000229866	0.289865	0.929985	9.7219e-17	0.780094	0.565786	1.40848	0.872634
1007.81	1	17.9838	331.09	TG 20:4_20:4_22:1	M+Na	C65H108O6	2.10507	48.3548	26.5579	17.5773	19.3179	39.8129	16.053	21.8742	2.21058	1.21412	0.803559	0.883136	1.82008	0.733878	0.114355	0.613273	0.521851	0.69342	0.033768	0.391862	0.89841	0.388831	0.372513	0.364127	0.991707	0.744242
996.802	1	16.5568	326.509	TG 20:4_20:4_22:4	M+NH4	C65H102O6	0.452593	333.847	148.199	91.2207	84.4208	408.496	86.3855	117.713	2.83611	1.25898	0.77494	0.717174	3.47026	0.733864	0.00954319	0.366347	0.28468	0.232137	2.4406e-05	0.185035	1.35963	0.692363	0.626609	0.761646	1.50029	1.13512
121.03	1	1.72832	115.876					4.89964	3.34685	3.00816	2.64284	1.83322	1.42245	1.89908	2.58001	1.76236	1.58401	1.39164	0.96532	0.74902	0.0202405	0.0208095	6.79749e-05	0.0832965	0.785459	0.013456	1.28315	1.69453	1.85408	1.32102	0.272024	1.913
255.221	1	1.77028	161.306					17.9034	13.8884	12.52	12.9589	4.98911	5.93041	4.41587	4.05434	3.1451	2.83522	2.93462	1.12982	1.34298	0.0160388	0.000142138	4.75682e-07	0.0117142	0.132264	0.0728955	1.35141	2.25833	1.83208	1.61999	0.92914	1.60535
573.412	1	5.26757	232.534					13.3343	11.018	9.63313	11.1109	2.82573	3.33743	2.79107	4.77749	3.94758	3.45141	3.98087	1.01242	1.19575	0.0141283	0.00441683	1.10812e-06	0.0023099	0.941784	0.462744	1.34411	1.9915	1.80173	1.87779	0.185828	0.834901
255.228	1	1.7493	155.704					9.6779	7.14647	6.40891	6.56928	2.94835	2.69939	2.53217	3.82198	2.82227	2.531	2.59433	1.16436	1.06604	0.0293776	1.17314e-05	1.03277e-07	0.0105091	0.237511	0.639752	1.2258	2.25682	1.79722	1.59963	0.430108	0.352211
547.518	1	5.83417	239.086					29.3178	22.4788	23.9971	29.122	6.80935	6.23221	7.24971	4.044	3.10064	3.31008	4.01699	0.939259	0.85965	0.0121725	0.0475401	1.00967e-06	0.00124247	0.63639	0.361819	1.37132	1.52883	1.78707	1.88654	0.0895449	0.615497
563.55	1	10.5974	248.699					36.3985	34.9821	38.4445	38.2691	12.6463	11.4282	12.265	2.96768	2.8522	3.1345	3.12019	1.03109	0.931777	0.00687164	0.0062974	7.34257e-06	0.00337537	0.865902	0.688384	1.4319	1.92044	1.77195	1.73995	0.118248	0.287579
307.189	1	1.77028	168.857					21.5169	19.6496	19.8412	17.6848	11.6279	9.3533	10.726	2.00605	1.83197	1.84982	1.64878	1.08409	0.872022	0.0185665	0.000377622	1.08996e-05	0.000122738	0.444891	0.389772	1.28054	2.08159	1.74398	1.89236	0.295052	0.661737
104.107	1	1.0358	156.083					6.92462	25.7899	7.21007	17.0834	8.38569	13.1545	33.2717	0.208123	0.77513	0.216703	0.513452	0.252037	0.395364	0.000112929	0.111245	0.00026928	0.00165873	0.000334169	0.000531629	1.67242	1.17585	1.73999	1.68523	1.50229	2.41412
526.377	1	3.74975	227.868					196.572	96.2534	171.365	120.285	254.45	100.48	77.0961	2.54971	1.24849	2.22275	1.56019	3.30043	1.30331	0.00256612	0.142546	1.51018e-05	0.0277718	4.27658e-07	0.0535959	1.49033	1.08279	1.7263	1.3571	1.55741	1.59933
370.053	1	1.0358	165.919					2.78631	74.4867	83.8925	76.3435	3.19847	33.2226	19.832	0.140495	3.75588	4.23015	3.8495	0.161278	1.6752	0.00084387	0.00392263	0.000204623	0.000224704	0.001308	0.0472815	1.50322	1.99187	1.71535	1.88302	1.39505	1.61889
258.11	1	1.0358	147.869					306.918	889.376	304.54	617.387	338.433	479.405	1133.38	0.270799	0.784711	0.268701	0.54473	0.298605	0.422986	0.000160146	0.118139	0.000433671	0.00334694	0.000597635	0.000969461	1.61113	1.14239	1.70679	1.62659	1.47399	2.3515
463.379	1	3.56088	216.636		M+H-H2O, M+Na			84.8202	79.0975	76.9441	79.8124	70.585	65.0997	61.2108	1.38571	1.29221	1.25703	1.30389	1.15315	1.06353	4.28491e-07	0.0144677	2.34053e-05	0.000385883	0.0685053	0.102973	1.72966	1.74224	1.69908	1.86451	0.898251	1.25756
355.124	1	0.993817	164.409					4.97895	5.97185	3.242	7.83642	2.9603	5.12024	9.21337	0.540405	0.648172	0.35188	0.850549	0.321305	0.555741	0.0498629	0.129268	4.78044e-05	0.518019	0.000410912	0.00171869	1.09926	1.19227	1.69657	0.562122	1.40232	2.1795
392.036	1	0.993817	167.323					0.231168	6.23131	9.46019	7.82158	0.148259	2.60177	1.21146	0.190817	5.14362	7.80889	6.4563	0.12238	2.14762	0.0258035	0.0104294	0.000575277	0.00510164	0.0148352	0.107904	1.20141	1.85875	1.69201	1.66533	1.07956	1.35479
345.186	1	1.77028	171.514					113.325	53.3627	61.9681	46.814	90.2766	46.7917	38.5236	2.94171	1.3852	1.60858	1.2152	2.34341	1.21462	0.00853753	0.006615	5.3295e-05	0.0601525	7.89557e-07	0.0328552	1.42162	1.78253	1.69159	1.18581	1.55165	1.67347
258.186	1	1.0358	147.867					1.6279	11.2243	1.83325	5.99515	2.60845	4.43501	15.5208	0.104885	0.723174	0.118116	0.386265	0.168061	0.285746	0.000618068	0.137037	0.000664921	0.00258097	0.000930591	0.00129578	1.62781	1.07747	1.68762	1.67377	1.4483	2.32865
534.964	1	0.8889	186.897					20.7585	8.22992	13.2609	11.3326	8.208	6.72056	4.94301	4.19957	1.66496	2.68276	2.29265	1.66053	1.35961	0.0788384	0.126379	9.21666e-05	0.00057183	0.0804033	0.144782	1.01921	1.19048	1.67916	1.76654	0.881901	1.23675
379.303	1	1.62338	188.795		M+H, M+NH4			138.463	80.3061	39.5642	105.325	24.7353	41.9966	22.2195	6.23161	3.61422	1.78061	4.74021	1.11322	1.89008	0.0547802	0.0775343	0.000150543	0.0352339	0.464619	0.185483	1.10806	1.37758	1.66352	1.37629	0.379648	1.17742
717.8	2	0.909883	326.435					8.18041	1.77341	6.18093	4.75423	5.58325	1.92238	0.935255	8.74671	1.89618	6.60882	5.08335	5.96976	2.05546	0.0274369	0.31087	0.000286483	0.00916409	0.0164303	0.235711	1.25635	1.07612	1.66216	1.56801	1.19589	1.15897
759.785	1	0.909883	167.965					15.0489	6.85091	17.103	14.2544	8.25888	4.85568	2.51738	5.97801	2.72144	6.79398	5.66239	3.28074	1.92886	0.0446914	0.106306	0.000294659	0.0065072	0.0323742	0.241014	1.1364	1.22563	1.64514	1.60341	1.00279	0.995344
754.779	1	0.909883	166.31		M+H-H2O, M+H			15.7364	8.72912	18.5781	16.5676	9.75208	6.02152	3.24168	4.85438	2.69277	5.73102	5.11082	3.00834	1.85753	0.0769015	0.115604	0.000268114	0.00640074	0.0550529	0.235254	1.02362	1.20501	1.64025	1.61167	0.94846	0.984795
790.804	2	0.8889	339.363					19.8982	7.3376	13.3092	12.8795	16.3589	8.10073	4.08935	4.86585	1.79432	3.25461	3.14951	4.00037	1.98093	0.0292046	0.110395	0.000211779	0.000230359	0.00200663	0.0285522	1.22858	1.21975	1.6384	1.82844	1.32926	1.78712
280.092	1	0.972817	149.262					106.653	238.236	76.2746	177.979	95.4157	136.178	317.973	0.335415	0.749233	0.239877	0.559729	0.300074	0.428268	0.00201339	0.171646	0.00178509	0.0164178	0.00264119	0.00590173	1.48322	1.01232	1.63626	1.44861	1.39414	2.19806
750.795	1	0.8889	166.326					47.7885	16.1171	32.5842	28.826	35.044	14.4073	7.04124	6.78695	2.28896	4.62762	4.09388	4.97696	2.04613	0.0244122	0.0782801	0.000216093	0.00171271	0.00709174	0.103374	1.25179	1.25105	1.63557	1.68764	1.24372	1.35345
763.806	2	0.909883	332.914					10.4296	5.76787	9.4439	9.29815	7.51664	5.94425	3.12155	3.34115	1.84776	3.02538	2.97869	2.40798	1.90426	0.062266	0.0976301	0.000114101	0.000136758	0.0334035	0.0294239	1.07899	1.30774	1.63538	1.817	1.04935	1.7217
333.238	1	1.81225	173.442					10.8419	7.11841	4.72422	7.26104	3.10341	3.22769	2.39721	4.52271	2.96945	1.97071	3.02895	1.29459	1.34643	0.0540631	0.0157538	1.37007e-05	0.0139997	0.159775	0.0715442	1.1133	1.76335	1.63515	1.51505	0.56898	1.6546
284.107	1	1.0148	149.166					16.1702	64.2952	13.4747	39.8057	19.4849	39.9704	88.7888	0.18212	0.724136	0.151762	0.448319	0.219453	0.450174	0.00200099	0.168592	0.00186789	0.0116166	0.00282925	0.0104978	1.56023	1.02314	1.63084	1.45884	1.38928	2.01574
818.783	1	0.8889	172.682					49.1667	17.7059	35.0438	33.4276	39.2432	16.7638	9.41842	5.22027	1.87993	3.72078	3.54917	4.16665	1.7799	0.0311193	0.150927	0.000207464	0.000626326	0.00944982	0.126938	1.20527	1.07309	1.62854	1.72988	1.20741	1.2595
808.754	1	0.8889	215.33		M+H, M+NH4			69.2601	25.655	56.3584	47.7487	47.0619	22.6086	12.478	5.55057	2.05602	4.51661	3.82662	3.77159	1.81188	0.0281321	0.12994	0.000220295	0.00169706	0.0134389	0.131015	1.22318	1.12269	1.62821	1.66815	1.15145	1.25589
793.778	1	0.930867	171.141					15.0335	8.60933	20.0993	17.189	9.38684	6.95181	3.82897	3.92627	2.24847	5.24928	4.4892	2.45153	1.81558	0.0808678	0.139273	0.000253992	0.00305451	0.0875734	0.248002	1.00378	1.09624	1.62221	1.63028	0.84427	1.03747
925.514	1	6.91123	286.447					111.954	235.067	218.747	249.782	160.515	258.012	273.869	0.408785	0.858319	0.798729	0.912049	0.586101	0.942098	0.000246585	0.0499823	0.000202872	0.154078	6.8727e-07	0.301321	1.65217	1.4292	1.61894	0.955239	1.56976	0.878718
712.785	1	0.8889	163.088					9.60022	1.98299	8.85326	5.5385	4.99727	1.37769	0.647693	14.8222	3.06161	13.6689	8.55112	7.71549	2.12708	0.0475639	0.128832	0.00111253	0.0309313	0.0511411	0.274413	1.13629	1.03366	1.61334	1.39742	0.993993	0.780978
136.062	1	1.09875	168.147					1.17094	34.5334	35.881	35.6201	2.01593	16.5817	11.7244	0.0998718	2.94541	3.06035	3.0381	0.171942	1.41428	0.00091195	0.00617881	0.000800338	3.40273e-05	0.0021386	0.100161	1.51713	1.89138	1.61208	1.91026	1.365	1.32786
348.071	1	1.09875	159.164					71.6669	1577.5	1630.87	1571.13	79.2507	768.046	539.444	0.132853	2.9243	3.02323	2.9125	0.146912	1.42377	0.000348341	0.00524668	0.00117184	2.60691e-05	0.000705467	0.0371195	1.56586	1.93265	1.6119	1.93571	1.44201	1.6379
682.806	1	0.909883	161.5					8.21727	2.13727	5.08131	4.0389	5.29626	1.60766	1.05436	7.79359	2.02707	4.81932	3.83066	5.02319	1.52477	0.0187691	0.168566	0.000291968	0.00790035	0.0181142	0.383906	1.27312	1.01157	1.61182	1.56375	1.18392	0.765199
516.902	1	0.993817	185.511					17.2684	4.54787	6.57796	5.38648	8.41908	3.25819	2.04536	8.44273	2.22351	3.21604	2.63351	4.11619	1.59297	0.020124	0.00913902	0.000373564	0.00784351	0.000143286	0.0587166	1.30073	1.63514	1.61045	1.53737	1.44658	1.31662
718.839	1	0.930867	203.362					11.4745	37.0916	20.1035	31.4166	15.3969	48.0037	59.4304	0.193075	0.624119	0.33827	0.528628	0.259075	0.80773	7.0815e-05	0.0375082	0.000264801	0.00905207	0.000208377	0.239906	1.67121	1.46798	1.6093	1.5108	1.49473	0.97431
684.805	1	0.8889	161.49					4.3122	1.13931	2.65974	2.16829	3.01551	0.752467	0.305385	14.1206	3.73075	8.70947	7.10018	9.87447	2.464	0.00860854	0.0641961	0.00349986	0.0116813	0.00970576	0.189947	1.39016	1.31521	1.60836	1.47699	1.22411	1.05663
546.832	1	0.8889	180.543					88.5873	37.6054	69.5217	62.3699	62.7495	35.742	24.3419	3.63929	1.54488	2.85605	2.56224	2.57784	1.46833	0.0275224	0.179173	0.000285584	0.00187084	0.00989722	0.138641	1.22422	1.0008	1.60383	1.65857	1.17419	1.23727
740.766	1	0.909883	204.66		M+H, M+NH4			96.7477	36.0622	78.8691	66.6936	63.4884	31.0849	17.5017	5.52791	2.0605	4.50638	3.8107	3.62756	1.77611	0.0271839	0.124547	0.000551512	0.0030862	0.0153008	0.127998	1.22733	1.13109	1.60307	1.64931	1.14243	1.23564
684.804	1	0.8889	199.26					126.988	56.2434	93.9951	87.8719	96.7083	53.815	36.0671	3.52087	1.55941	2.60611	2.43634	2.68134	1.49208	0.0289729	0.157194	0.000281036	0.00129699	0.00328543	0.108563	1.21299	1.04236	1.60256	1.67585	1.27348	1.32344
674.775	1	0.8889	196.412					72.5819	24.3373	59.1631	49.3333	44.4189	20.0775	11.2333	6.46131	2.16653	5.26675	4.3917	3.95421	1.78732	0.0319492	0.139352	0.00078784	0.0085806	0.0127898	0.173927	1.20548	1.10542	1.59913	1.57176	1.16749	1.13204
738.798	1	0.930867	166.374					5.83006	3.19141	7.04916	6.25959	3.01042	2.72997	1.15479	5.04859	2.76363	6.10427	5.42054	2.60689	2.36404	0.0593461	0.0549406	0.000447997	9.80558e-05	0.0714217	0.109466	1.0586	1.21983	1.59647	1.78654	0.841071	1.26411
822.76	1	0.909883	175.89					8.64304	4.13336	11.2516	9.03592	5.30313	2.63447	1.56027	5.53946	2.64913	7.21133	5.79126	3.39886	1.68847	0.0894137	0.175643	0.00145647	0.0111037	0.0642865	0.371771	1.00338	1.11002	1.59318	1.6039	0.999905	1.07292
848.763	1	0.909883	175.801		M+H-H2O, M+H			29.5352	14.7961	29.2851	26.1256	22.6429	12.2261	7.44331	3.96802	1.98784	3.93442	3.50994	3.04204	1.64257	0.0446082	0.158515	0.000398536	0.00292879	0.0344324	0.2109	1.12064	1.06845	1.59013	1.63866	1.01556	1.06499
606.788	1	0.8889	187.877					50.7516	15.9333	41.4797	34.528	30.5681	13.0121	6.90545	7.34951	2.30736	6.00681	5.00011	4.42666	1.88432	0.0353002	0.128788	0.000958767	0.00973859	0.0118587	0.179374	1.18237	1.13577	1.58974	1.5754	1.17276	1.15199
756.808	2	0.8889	332.942					16.625	5.79097	10.5195	10.4484	13.9383	5.91479	3.15431	5.27058	1.83589	3.33495	3.31241	4.41882	1.87515	0.0317477	0.149178	0.000367518	0.00018794	0.00631249	0.0938717	1.17566	1.02288	1.58774	1.76646	1.24245	1.31231
672.934	1	0.8679	205.035					19.4097	8.95349	12.6991	11.8157	9.85155	7.53548	6.37787	3.04328	1.40384	1.99113	1.85261	1.54465	1.1815	0.0636589	0.176884	0.000627515	0.000301722	0.0242073	0.27662	1.07005	1.08191	1.58739	1.74582	1.09158	1.0413
317.204	1	1.70735	166.888					30.3486	23.2834	21.1926	24.432	17.0694	16.2264	14.5613	2.0842	1.599	1.45541	1.67788	1.17225	1.11435	0.0442443	0.00688284	0.000891408	0.00372882	0.0396437	0.102757	1.13698	1.85517	1.58695	1.69755	1.03977	1.16692
814.768	1	0.8889	172.696		M+H-H2O, M+Na			39.398	14.0373	32.8668	26.5342	25.4714	10.5985	5.46818	7.20497	2.5671	6.01055	4.85247	4.65811	1.93822	0.0427299	0.104432	0.000739904	0.00511789	0.0250359	0.198074	1.14072	1.18621	1.58607	1.5929	1.07228	1.06497
170.978	1	1.0358	122.748					7.91179	5.24214	5.22999	16.3741	11.859	15.4677	17.2707	0.458105	0.303528	0.302824	0.948088	0.686655	0.895607	0.0223265	0.00175108	0.00110134	0.808157	0.0577264	0.558385	1.15233	1.91904	1.58428	0.146477	0.93096	0.433483
209.114	1	1.56043	139.23					7.5339	7.47116	10.2604	5.53686	5.19175	4.28359	4.70346	1.60178	1.58844	2.18145	1.17719	1.10382	0.910731	0.0323521	0.0462393	0.00187061	0.33564	0.391632	0.543437	1.16326	1.51005	1.57992	1.26077	0.544049	0.20221
594.921	1	0.846933	190.993					8.50617	2.87976	6.3778	4.45346	2.42275	1.4063	0.788099	10.7933	3.65406	8.09264	5.65089	3.07417	1.78442	0.0481309	0.0634968	0.00189671	0.014154	0.0380269	0.186769	1.13765	1.4937	1.57794	1.53451	1.0675	1.3077
604.791	1	0.909883	187.891					53.1378	17.3483	44.2416	35.2062	30.2083	13.5332	7.56405	7.02504	2.29351	5.84893	4.65441	3.99366	1.78915	0.0409434	0.118402	0.00147043	0.0110813	0.0159207	0.173546	1.15516	1.13533	1.5766	1.54654	1.13368	1.13035
882.754	1	0.909883	178.861					14.8067	6.08662	15.5261	12.7413	12.2091	4.9704	1.9309	7.6683	3.15222	8.04086	6.59864	6.32301	2.57414	0.0404962	0.129369	0.00124521	0.0106333	0.0247711	0.117506	1.15851	1.16589	1.57579	1.5679	1.09494	1.28707
582.547	1	5.1836	252.087					21.2797	20.2381	22.4494	19.9789	15.774	19.3478	14.5136	1.46619	1.39443	1.54679	1.37656	1.08685	1.33308	0.0477328	0.0106433	0.000413	0.0458495	0.453462	0.0399237	1.05032	1.69143	1.56942	1.23617	0.337367	1.59782
786.827	1	0.930867	214.083		M+H-H2O, M+Na			13.2779	30.4606	17.7432	27.4438	14.2175	39.846	46.1446	0.287746	0.660113	0.384513	0.594735	0.308107	0.863504	0.000162789	0.0900107	0.000607481	0.0194908	0.000380841	0.391135	1.58022	1.2404	1.56026	1.40806	1.46974	0.723555
785.789	2	0.909883	336.12					17.6505	6.55952	12.9182	11.3841	12.7894	5.73203	2.87831	6.13225	2.27895	4.48813	3.95515	4.44339	1.99146	0.024182	0.154281	0.000539582	0.00296775	0.0174449	0.131354	1.24163	1.02153	1.55781	1.6331	1.13419	1.1987
944.731	1	0.909883	234.152					9.90323	3.17082	8.94986	7.63897	7.65799	3.69805	1.45588	6.80222	2.17794	6.14738	5.24697	5.26003	2.54007	0.0389381	0.167381	0.00103085	0.00162116	0.0187642	0.0757278	1.15298	1.13544	1.55397	1.67301	1.12149	1.47879
331.172	1	1.91718	168.346					7.27379	7.85526	7.96024	7.14867	8.30385	10.2282	11.0578	0.657796	0.710381	0.719874	0.646481	0.750948	0.924977	0.0231126	0.000494648	0.000740298	0.000214317	0.00148708	0.316308	1.19452	2.07714	1.55231	1.81876	1.3647	0.867753
672.778	1	0.909883	196.423					74.8485	26.0244	59.2186	49.9217	45.365	20.9114	12.575	5.95216	2.06953	4.70923	3.96991	3.60755	1.66294	0.0345574	0.139737	0.00148549	0.00913015	0.0163389	0.21119	1.18601	1.07423	1.55139	1.55502	1.1304	1.05589
786.789	2	0.8889	336.116					9.7915	3.99175	7.51348	6.8798	8.4611	3.4378	1.94673	5.02972	2.05049	3.85955	3.53404	4.34632	1.76594	0.0139033	0.10022	0.000733509	0.00218031	0.0202811	0.109265	1.31991	1.12969	1.55097	1.63735	1.11457	1.09314
853.777	2	0.8889	348.767					13.1462	4.59733	9.48991	8.96728	11.0751	3.53668	2.09599	6.27204	2.19339	4.52764	4.2783	5.28391	1.68735	0.0260891	0.118952	0.000736994	0.000557469	0.0145939	0.335769	1.21791	1.26145	1.55059	1.74286	1.16757	0.802147
650.851	1	0.930867	195.087					9.03404	30.5408	17.1368	25.6364	12.8466	39.2875	46.2453	0.195351	0.660409	0.370562	0.554357	0.277792	0.849546	0.000266475	0.0778109	0.000848441	0.0135383	0.000695746	0.349785	1.63964	1.26537	1.54879	1.44873	1.45451	0.817314
218.92	1	0.8889	162.624					74.6886	28.0064	53.8901	44.6943	49.7013	26.1158	18.767	3.97978	1.49232	2.87154	2.38153	2.64833	1.39158	0.0275557	0.169229	0.00139795	0.00351452	0.0031558	0.187338	1.23279	1.0108	1.54848	1.61275	1.2866	1.08788
582.864	1	0.930867	180.271					7.83097	27.6289	16.234	23.3051	11.0844	34.3972	39.5637	0.197933	0.69834	0.410326	0.589054	0.280166	0.869414	4.77559e-05	0.0943598	0.00077586	0.0158075	0.000295264	0.391279	1.66397	1.21998	1.54765	1.44842	1.49959	0.706756
154.983	1	1.0358	126.067					10.5423	6.72992	7.47476	22.0508	16.6251	21.0669	24.6652	0.427415	0.272851	0.303049	0.894005	0.67403	0.854115	0.0147827	0.00148682	0.00179206	0.626532	0.0619957	0.42858	1.21374	1.94483	1.54638	0.307667	0.927083	0.691328
380.332	1	3.07822	197.929					1459.63	811.679	1383.2	717.391	51.0547	167.889	140.862	10.3622	5.76224	9.81956	5.09288	0.362446	1.19188	0.0047574	0.0539059	0.00392112	0.00762441	0.186085	0.712215	1.47717	1.4681	1.54572	1.70988	0.6764	0.322507
484.33	1	3.22512	213.624		M+H-H2O, M+H			45.6013	40.0696	35.1297	29.2944	30.4117	32.7409	25.236	1.80699	1.58779	1.39205	1.16082	1.20509	1.29739	0.00429696	0.101144	0.00366151	0.243909	0.139953	0.170974	1.42304	1.27438	1.54566	0.815185	0.729024	1.187
216.923	1	0.8889	162.708					262.048	107.363	187.489	158.678	173.038	100.555	73.9898	3.54168	1.45106	2.53398	2.14459	2.33867	1.35904	0.0336837	0.170216	0.00132551	0.00471007	0.00460973	0.12852	1.19634	1.02687	1.54508	1.59259	1.25256	1.26479
398.988	1	0.993817	168.942					36.528	15.0445	20.6807	18.6289	17.8427	10.3094	7.85947	4.64764	1.91419	2.63131	2.37024	2.27022	1.31172	0.0285803	0.0316625	0.0015626	0.0059833	0.000910692	0.260262	1.23134	1.51621	1.54207	1.57237	1.32761	1.06899
380.324	1	2.57457	191.87					10.6408	9.42457	10.3145	8.55944	6.17417	6.4869	6.07469	1.75165	1.55145	1.69794	1.40903	1.01638	1.06786	0.00645229	0.101798	0.00298434	0.0196154	0.896433	0.693546	1.42791	1.38549	1.53675	1.57668	0.232285	0.46937
184.993	1	1.0358	124.492					51.7774	35.8234	38.0794	99.2119	76.6482	97.6869	109.165	0.474306	0.32816	0.348826	0.908829	0.702134	0.894859	0.023818	0.0017026	0.00151255	0.647291	0.0619258	0.512837	1.15514	1.92303	1.53554	0.304802	0.902099	0.559771
770.81	1	0.930867	169.582					4.67622	4.15668	5.0999	5.4475	3.57638	2.67228	1.84525	2.53419	2.25263	2.7638	2.95217	1.93815	1.44819	0.0739407	0.11584	0.000643614	0.00264773	0.118965	0.260794	1.00545	1.21521	1.53445	1.64574	0.888053	1.21485
317.115	1	1.77028	173.783					12.4378	10.6301	7.82224	7.16427	4.06015	2.74629	4.81548	2.58287	2.20747	1.62439	1.48776	0.843145	0.570304	0.0328094	0.00583587	0.00299604	0.0601233	0.359995	0.0186942	1.22899	1.85284	1.53445	1.39416	0.390317	1.74452
199.009	1	1.0358	128.579					80.5025	55.7876	56.3413	149.846	124.509	152.988	171.379	0.469733	0.325521	0.328752	0.874354	0.726511	0.892685	0.021623	0.00228871	0.00179892	0.537163	0.0964843	0.529363	1.17142	1.89954	1.5318	0.412079	0.825751	0.546002
574.862	1	0.993817	192.644					13.0576	2.74835	5.20422	3.58696	6.74248	2.16131	1.56695	8.33314	1.75395	3.32124	2.28913	4.30292	1.37931	0.0238814	0.0348937	0.00309352	0.0260872	3.62537e-05	0.254551	1.28744	1.46564	1.52601	1.45926	1.53606	1.4818
729.81	1	0.930867	164.721		M+H, M+NH4			17.3936	8.78041	14.5824	15.0972	12.2954	8.36209	5.04586	3.4471	1.74012	2.88998	2.992	2.43673	1.65722	0.037762	0.168458	0.00126208	0.000859409	0.0234285	0.159392	1.1483	1.00049	1.52263	1.74349	1.05022	1.19562
673.518	1	10.9751	255.996					22.8947	18.3147	19.0029	20.997	33.2757	25.6618	36.1093	0.634038	0.507201	0.526259	0.581485	0.921526	0.710669	0.0147852	0.00494829	0.00230888	0.00472265	0.551599	0.0276103	1.23226	1.80965	1.5191	1.68848	0.301334	1.77826
168.999	1	1.0358	127.641					17.9784	11.9643	12.6799	38.4363	29.7708	37.4193	43.1558	0.416593	0.277234	0.293816	0.89064	0.689845	0.867074	0.013691	0.00239438	0.00263868	0.628307	0.0907175	0.478983	1.22773	1.90677	1.51298	0.327382	0.836292	0.625406
746.781	1	0.8889	166.342					22.5435	6.03186	18.1504	12.9499	12.4189	3.54454	1.92845	11.69	3.12783	9.4119	6.7152	6.43984	1.83803	0.0557522	0.131372	0.00497094	0.0294532	0.0333231	0.27898	1.10062	1.10441	1.50862	1.44368	1.05049	0.753973
768.566	1	7.60375	280.955					4.89635	3.73462	3.85885	2.21593	6.09583	3.83957	2.45979	1.99056	1.51827	1.56877	0.900859	2.47819	1.56093	0.0258345	0.0108376	0.00195674	0.576291	0.000929756	0.00289283	1.164	1.6217	1.50459	0.677568	1.40834	2.25645
213.025	1	1.0358	130.325					28.0762	19.7495	20.7741	56.3836	48.1255	59.4493	65.8667	0.426258	0.299841	0.315396	0.856027	0.73065	0.90257	0.0134495	0.00282096	0.00285323	0.515245	0.135018	0.597697	1.23346	1.88812	1.50109	0.437745	0.75517	0.490651
536.804	1	0.8889	180.625					19.3862	5.34224	16.2796	11.2888	9.59512	3.43907	1.7685	10.962	3.02077	9.2053	6.38325	5.42557	1.94462	0.0648544	0.0993724	0.0047171	0.0194721	0.0274704	0.230609	1.07134	1.19048	1.49972	1.48058	1.07022	0.886132
596.92	1	1.0148	198.383					2.15574	1.74222	2.76966	0.824134	0.478577	0.627138	0.458824	4.6984	3.79715	6.03644	1.79619	1.04305	1.36684	0.0211772	0.0699478	0.0028333	0.218119	0.935614	0.68334	1.30311	1.43151	1.49864	0.68272	0.536439	0.352211
554.991	1	0.993817	188.264					1.57991	1.09964	2.07584	7.4592	4.08039	5.31779	9.98053	0.158299	0.110179	0.207989	0.747375	0.408835	0.532816	0.00252553	0.00239072	0.00301492	0.247719	0.0136818	0.0671069	1.49695	2.0467	1.49832	0.867571	1.19461	1.47879
291.232	1	1.8962	163.938					83.5999	80.6848	55.236	73.5855	30.6945	52.4399	34.0471	2.45542	2.3698	1.62234	2.16128	0.90153	1.54022	0.0607282	0.0111664	0.00406027	0.0297853	0.527326	0.0997051	1.06913	1.79058	1.49781	1.38436	0.280117	1.40069
561.5	1	4.05042	242.648					0.858939	1.12833	1.09676	1.27828	3.33679	2.9675	3.74408	0.229413	0.301365	0.292932	0.341414	0.891219	0.792585	0.00334155	0.00337216	0.00133086	0.00495475	0.654265	0.458155	1.33398	1.83854	1.49753	1.57303	0.259178	0.660834
344.868	1	0.95185	159.219					36.088	14.0956	27.7964	23.5982	23.6406	11.6522	8.1393	4.4338	1.7318	3.41509	2.8993	2.9045	1.43159	0.0340649	0.163198	0.00194955	0.00701056	0.00876374	0.291506	1.18069	1.017	1.49229	1.54637	1.17899	0.888248
394.369	1	3.79172	205.033		M+H, M+NH4			63.9312	79.1896	72.0338	111.194	113.118	124.405	185.057	0.345467	0.427919	0.389251	0.600864	0.611261	0.67225	0.00314244	0.0540896	0.00359458	0.0686728	0.030887	0.188216	1.39498	1.39017	1.48172	1.138	1.03516	1.11366
458.943	1	0.993817	176.545					22.9504	6.68925	9.48884	7.4285	12.1767	5.30078	3.48956	6.57688	1.91693	2.71921	2.12878	3.48947	1.51904	0.0232295	0.01086	0.00498412	0.00115969	3.27234e-05	0.162904	1.28851	1.72948	1.48052	1.71391	1.52627	1.24496
723.816	2	0.8889	326.409					4.92786	1.74667	2.97663	2.50251	4.08394	1.34027	0.776238	6.34839	2.25018	3.83469	3.22389	5.26119	1.72662	0.0202857	0.113171	0.00103918	0.00642671	0.00236022	0.264884	1.25392	1.28282	1.47904	1.53925	1.30533	0.564112
548.853	1	10.1567	236.571					19.3668	21.7237	24.7716	11.4097	52.7839	34.5495	74.3153	0.260603	0.292318	0.333331	0.153531	0.71027	0.464904	0.00316579	0.00495405	0.00609015	0.00157829	0.178376	0.025964	1.40998	1.80635	1.47778	1.79953	0.673755	1.72481
267.033	1	0.993817	143.625					2.92183	1.58631	1.99257	8.52612	5.68315	6.57886	8.16891	0.357677	0.194188	0.243921	1.04373	0.695705	0.805354	0.0118831	0.00245069	0.00339433	0.876035	0.141838	0.378632	1.22592	1.97693	1.47674	0.314074	0.702706	0.716442
748.827	1	0.909883	168.008					6.87132	4.80643	5.78963	6.48956	5.11473	3.28507	2.90227	2.36757	1.65609	1.99486	2.23603	1.76232	1.1319	0.0508979	0.0706705	0.00395401	0.000946159	0.0293458	0.66664	1.1073	1.35195	1.47503	1.86603	1.03977	0.590364
378.901	1	0.930867	164.032					27.4587	66.898	46.9742	59.6812	31.285	75.2345	81.598	0.336512	0.819848	0.575678	0.731406	0.383404	0.922015	8.38902e-05	0.129185	0.00209341	0.03129	0.000217891	0.475415	1.60697	1.10694	1.4728	1.35617	1.50641	0.622522
548.769	1	10.1567	236.572					24.4598	29.3884	31.8566	19.3288	43.0656	40.2795	58.4989	0.418125	0.502375	0.544567	0.330414	0.736179	0.688552	0.00331522	0.00858072	0.00701306	0.000904322	0.130717	0.0733182	1.38559	1.72153	1.46721	1.72013	0.741296	1.45887
341.029	1	0.972817	161.094					117.447	60.9602	70.1189	68.3965	66.3789	48.7586	42.5707	2.75886	1.43197	1.64711	1.60665	1.55926	1.14536	0.049914	0.0221235	0.00264348	0.00417341	0.00243066	0.308325	1.12518	1.56801	1.46217	1.56427	1.27361	0.86463
482.31	1	2.70047	210.873					4.21136	3.17852	2.02417	1.33917	2.66922	1.46286	0.805609	5.22754	3.94549	2.51259	1.66231	3.3133	1.81584	0.000702938	0.0757432	0.00970934	0.124563	0.00336075	0.0370296	1.65729	1.35191	1.45793	1.00803	1.24247	1.76106
730.736	1	0.8889	203.3		M+H-H2O, M+Na			39.5623	8.92595	36.0781	23.3177	16.7355	5.82936	2.9098	13.5962	3.06755	12.3988	8.0135	5.75145	2.00336	0.0836566	0.130005	0.00811427	0.0316197	0.0235904	0.274738	1.00611	1.16962	1.45692	1.42505	1.08347	0.897322
738.925	1	0.8679	214.322					29.4956	13.8641	17.9856	18.5471	16.7178	12.6304	9.84416	2.99625	1.40836	1.82703	1.88407	1.69824	1.28303	0.0708443	0.131355	0.00237215	0.000633677	0.00504213	0.208723	1.04609	1.12999	1.45634	1.7385	1.21969	1.08073
664.746	1	0.909883	195.003					26.1719	6.45252	24.9301	16.599	11.4316	3.39948	1.50737	17.3626	4.28064	16.5388	11.0118	7.58375	2.25523	0.0736952	0.111622	0.00927118	0.0358421	0.0371383	0.272067	1.04194	1.22813	1.45576	1.4178	1.04856	0.953195
466.974	1	0.972817	179.694					23.631	10.7494	13.6801	13.1181	12.6634	6.81886	5.69155	4.15195	1.88866	2.40359	2.30485	2.22496	1.19807	0.0485779	0.032618	0.0034401	0.00632929	0.00454018	0.491945	1.11985	1.47989	1.45059	1.54328	1.1808	0.535164
267.158	1	1.60242	166.377					20.6456	11.9554	11.2339	6.37476	6.89305	4.44832	5.64482	3.65744	2.11795	1.99013	1.12931	1.22113	0.788035	0.0153795	0.0154442	0.00339403	0.488158	0.1537	0.273816	1.31776	1.70519	1.44737	0.694186	0.722665	0.876333
446.889	1	0.930867	163.171		M+H, M+Na			21.1638	50.3795	33.8859	47.5127	23.1219	56.7326	65.5415	0.322907	0.768666	0.517015	0.724925	0.352783	0.865598	0.000184741	0.0961469	0.00280382	0.105751	0.000652664	0.277541	1.56838	1.19809	1.44385	1.18305	1.47412	0.892802
343.028	1	0.972817	161.059					37.8471	20.7296	22.2624	21.8768	21.0027	16.0125	14.6955	2.57543	1.41061	1.51492	1.48867	1.4292	1.08962	0.0652504	0.0192943	0.00406586	0.0072553	0.00720869	0.523359	1.05587	1.5857	1.44328	1.51723	1.18573	0.628885
739.84	1	0.909883	168.045					19.1549	8.89267	12.744	12.7011	12.2705	9.75951	6.02485	3.17932	1.476	2.11523	2.10811	2.03665	1.61988	0.0802529	0.12152	0.00221143	0.000988193	0.00263113	0.0173446	1.00971	1.03296	1.44298	1.78145	1.27327	1.84618
313.172	1	1.05678	159.824					33.8845	19.9453	21.3084	19.528	14.0949	10.941	11.099	3.05293	1.79704	1.91984	1.75943	1.26993	0.985762	0.0794021	0.00332775	0.00474369	0.06588	0.255828	0.945905	1.01403	1.905	1.43747	1.22276	0.632238	6.12433e-18
360.032	1	1.0148	160.771					42.0927	59.4657	44.4549	65.2791	35.5047	71.1943	77.6294	0.542227	0.766021	0.572656	0.840908	0.457361	0.917106	0.0293582	0.110446	0.00770801	0.249849	0.00250343	0.583675	1.13419	1.15872	1.4374	0.904852	1.35422	0.480331
387.274	1	1.1617	183.943					3.99704	1.29574	1.87401	0.363534	2.02332	0.332909	0.449145	8.89923	2.88491	4.1724	0.809391	4.50483	0.741207	0.0486419	0.139795	0.00887346	0.704907	0.237353	0.584438	1.24288	1.51255	1.43045	0.679657	0.760992	8.61058e-17
310.913	1	0.930867	165.262					6.37322	16.7268	11.6505	15.2776	7.66658	17.6891	20.0812	0.317372	0.832956	0.580168	0.760791	0.381779	0.880878	0.000113593	0.199901	0.00349255	0.0510465	0.000406822	0.311497	1.59704	1.01993	1.42503	1.23675	1.48988	0.970826
530.406	1	2.23878	226.521					1.527	1.27757	1.63261	2.30364	1.37689	0.714114	0.650658	2.34685	1.9635	2.50916	3.54048	2.11615	1.09753	0.0287794	0.102114	0.00700677	0.154514	0.379801	0.795521	1.26639	1.31521	1.42458	0.950979	0.507896	0.956499
339.307	1	2.55358	189.559					12.9468	17.3718	13.5294	17.9421	36.408	40.6825	52.866	0.244899	0.328602	0.255919	0.339388	0.688684	0.76954	0.00911655	0.020393	0.0108534	0.0182202	0.170969	0.469347	1.32543	1.57948	1.42297	1.40177	0.716804	0.626603
788.526	1	7.268	269.965					240.673	259.719	225.071	277.768	255.556	272.991	312.339	0.770552	0.83153	0.720598	0.889316	0.8182	0.874022	0.0608074	0.0454246	0.0048075	0.181616	0.0317866	0.124268	1.00267	1.43928	1.42145	0.884418	1.05852	1.27968
449.304	1	11.5207	214.079					1.87553	3.03523	3.74983	1.91521	7.93411	5.54698	7.90613	0.237225	0.383908	0.474294	0.242244	1.00354	0.701604	0.00169192	0.0312688	0.00624646	0.000656073	0.987744	0.143758	1.43595	1.5686	1.41901	1.80875	3.76987e-17	1.26139
534.062	1	1.11973	188.441		M+H-H2O, M+NH4			79.4652	11.3402	56.8228	220.329	249.323	137.542	264.278	0.300688	0.0429101	0.215011	0.833701	0.94341	0.520443	0.00892863	0.00260373	0.00476881	0.505292	0.77807	0.0909629	1.30206	2.0769	1.41763	0.661601	0.148583	1.37784
447.288	1	3.58185	204.228					3.15252	8.55137	8.54549	9.68554	5.38007	11.7353	10.9684	0.287417	0.779634	0.779099	0.883037	0.490505	1.06991	2.27164e-08	0.0124302	0.0048229	0.0504567	0.000240738	0.625969	1.75861	1.66918	1.41372	1.38537	1.46868	0.388471
550.406	1	4.70095	227.616					5.64588	4.49312	4.91526	4.49525	7.53346	3.19057	2.66169	2.12116	1.68807	1.84667	1.68887	2.83033	1.1987	0.00135396	0.0458697	0.00188962	0.00945059	0.000301747	0.554781	1.40888	1.41512	1.41295	1.30414	1.45568	0.512288
428.352	1	3.85467	207.361					11.8889	15.1046	12.2953	11.5969	28.3114	32.3167	35.3061	0.336739	0.427817	0.348249	0.328467	0.801884	0.915328	0.0106983	0.023773	0.0126114	0.0106307	0.329423	0.723543	1.33136	1.5991	1.4123	1.57166	0.534297	0.329266
485.01	1	1.11973	188.915					309.924	60.2734	223.632	708.074	782.776	465.917	850.064	0.36459	0.0709046	0.263077	0.832966	0.920844	0.548096	0.0129099	0.0020203	0.00477354	0.467089	0.661547	0.0945302	1.24156	2.09934	1.40901	0.654262	0.231098	1.36695
447.384	1	4.84783	212.719					435.514	457.7	456.112	530.492	472.896	683.667	675.734	0.644506	0.677337	0.674987	0.78506	0.699825	1.01174	0.00546871	0.00882909	0.00839788	0.0939792	0.0136031	0.921549	1.40905	1.82196	1.40498	1.0471	1.21517	0.0888645
711.865	1	0.909883	166.489					6.94639	2.06429	2.85034	2.71173	3.7543	1.29664	0.670423	10.3612	3.07909	4.25155	4.04481	5.5999	1.93405	0.0747339	0.0377682	0.0084171	0.00462053	0.00866431	0.0580337	1.033	1.45742	1.39951	1.68058	1.26832	1.76106
536.96	1	0.95185	186.88					8.56869	4.48047	5.32509	4.70658	4.47676	3.20523	2.3396	3.66246	1.91506	2.27607	2.0117	1.91347	1.36999	0.013813	0.050271	0.00476455	0.0336198	0.0139289	0.110496	1.33985	1.45246	1.39541	1.40294	1.20776	1.35951
318.24	1	1.77028	178.776					17.8193	15.8329	16.4202	13.5413	36.0554	27.9611	36.8842	0.483114	0.42926	0.445181	0.36713	0.977529	0.758077	0.0386405	0.019412	0.0113123	0.00580538	0.898236	0.285701	1.07231	1.57961	1.39401	1.56471	0.0673668	0.905113
443.382	1	4.23925	209.977					6.84974	9.49011	9.19695	12.15	8.92206	12.063	15.1308	0.452702	0.627206	0.607831	0.802999	0.589663	0.797253	0.00238128	0.018051	0.0115329	0.156624	0.009841	0.140979	1.42304	1.6401	1.39273	0.961789	1.23295	1.20102
360.287	1	2.55358	189.138					20.2231	36.6671	25.0064	36.157	79.3244	87.4164	129.138	0.156601	0.283938	0.193642	0.279988	0.614262	0.676924	0.0100934	0.0318964	0.0134455	0.0202671	0.141682	0.312346	1.34034	1.48454	1.39219	1.40784	0.76268	0.857907
539.017	1	0.993817	188.398					3.31207	0.298228	2.06801	9.69281	11.1621	6.11551	12.2321	0.270768	0.0243807	0.169064	0.792405	0.912523	0.499954	0.0174859	0.00602748	0.00955149	0.455229	0.732037	0.126553	1.24646	1.98347	1.39033	0.779364	0.192885	1.29194
380.553	1	3.07822	197.925					13.5123	7.26322	14.9313	2.71443	0.0168461	0.046242	0.0521997	258.858	139.143	286.042	52.0009	0.322724	0.885867	0.0128498	0.105474	0.015723	0.152052	0.21051	0.832889	1.36708	1.27197	1.38767	1.09902	0	0
338.305	1	2.70047	194.222		M+H, M+Na			112.774	177.637	120.286	191.895	400.604	443.881	560.746	0.201115	0.316788	0.214511	0.342214	0.714413	0.791591	0.0119276	0.0376286	0.0136763	0.0281433	0.250757	0.542879	1.29261	1.45017	1.38578	1.33846	0.602071	0.528788
319.118	1	1.07775	148.43					5.93434	2.04515	4.03691	12.8356	8.85295	12.2989	15.4883	0.383149	0.132044	0.260642	0.82873	0.571589	0.794079	0.0402454	0.00541324	0.0102919	0.530355	0.081633	0.443907	1.08724	1.93542	1.38379	0.420049	0.888259	0.631205
183.014	1	1.0358	131.561					5.32015	3.83736	4.03375	12.8896	10.1397	12.824	14.6809	0.362387	0.261385	0.274762	0.877987	0.690673	0.873521	0.0186036	0.00828898	0.00917681	0.653036	0.181259	0.582698	1.20425	1.78831	1.38014	0.298318	0.690715	0.46849
431.314	1	3.56088	201.548		M+H-H2O, M+H			121.013	270.327	269.231	350.924	224.716	403.865	482.928	0.250581	0.559766	0.557496	0.726659	0.465319	0.836284	0.00138735	0.0128798	0.013024	0.0986575	0.0050249	0.251708	1.59191	1.71811	1.37996	1.07912	1.2705	0.999775
321.283	1	2.5116	181.985					22.6348	20.1056	17.2265	23.3224	31.422	36.9069	47.9848	0.471708	0.419	0.358999	0.486037	0.654832	0.769136	0.0293022	0.0259088	0.0130866	0.0337976	0.105785	0.434972	1.13791	1.52079	1.37781	1.29375	0.830222	0.668752
640.071	1	1.18268	209.441					11.8397	1.4951	9.80138	43.9797	52.187	26.3486	61.2801	0.193206	0.0243978	0.159944	0.717682	0.851614	0.429969	0.0105287	0.00571773	0.00866629	0.30494	0.568386	0.0657497	1.33331	1.97236	1.3735	1.00194	0.298073	1.47602
629.457	1	11.4997	242.025					98.3352	123.941	148.775	85.8191	260.524	218.04	291.035	0.337881	0.425862	0.511195	0.294876	0.895167	0.749189	0.0127878	0.0236487	0.00996033	0.00140176	0.533203	0.195977	1.25083	1.55918	1.3724	1.74194	0.32388	1.08801
452.983	1	1.11973	178.238					36.1975	6.93571	25.5275	82.6573	85.8056	56.0189	99.077	0.365347	0.0700032	0.257653	0.834273	0.866049	0.565408	0.0175651	0.00295533	0.00747016	0.48764	0.492334	0.126793	1.20498	2.0596	1.35929	0.640734	0.369298	1.26582
561.497	1	3.87567	238.941					1.79774	2.70663	2.43982	2.55	4.27558	4.4863	5.93402	0.302955	0.45612	0.411157	0.429725	0.720521	0.756031	0.00824913	0.0998454	0.00711253	0.0284583	0.100987	0.299788	1.33755	1.28954	1.35393	1.39107	0.908352	0.971177
138.988	1	1.0358	122.225					0.607184	0.331152	0.440783	2.04478	1.40519	1.82247	2.1692	0.279911	0.152661	0.203201	0.942641	0.647789	0.840155	0.0106355	0.00406797	0.00628501	0.846626	0.132462	0.53202	1.24348	1.90657	1.35366	0.32316	0.703034	0.901796
380.352	1	3.70778	206.728					38.4494	42.3688	46.7422	51.5713	94.6307	73.1546	94.0168	0.408963	0.450651	0.497168	0.548533	1.00653	0.778101	0.00470979	0.0341227	0.00923438	0.0249922	0.968446	0.350902	1.35646	1.48317	1.34403	1.30823	0.0168761	0.804821
689.494	1	10.9751	255.878					6.58361	4.9796	6.47185	6.76504	11.5427	9.27053	10.8286	0.607982	0.459855	0.597661	0.624736	1.06594	0.856113	0.0266693	0.00422936	0.0152201	0.022881	0.711798	0.308839	1.1872	1.84604	1.34221	1.52787	0.170587	0.897814
321.211	1	3.74975	171.993					12.8606	14.2497	19.1763	17.1579	18.7591	22.4545	24.9832	0.514769	0.570373	0.767568	0.686779	0.750871	0.898784	0.000609553	0.000652208	0.0137682	0.00364956	0.0100964	0.415186	1.51056	2.03209	1.34049	1.723	1.20964	0.773104
540.976	1	0.972817	186.845					16.9545	10.8772	18.6072	43.1565	17.1584	38.8308	54.6825	0.310054	0.198916	0.340278	0.789219	0.313782	0.710113	0.00838422	0.00341944	0.00966021	0.314967	0.00817391	0.282962	1.30721	1.94997	1.34007	0.66516	1.25993	0.925063
463.147	1	2.76343	193.721					109.542	12.6504	14.8933	2.21163	3.36175	5.56386	3.06382	35.7534	4.12896	4.86103	0.721854	1.09724	1.81599	0.0534692	0.196554	0.0146489	0.609842	0.916832	0.408684	1.11482	1.01339	1.33601	0.485543	0.0615789	0.812643
420.951	1	0.972817	165.211					0.859335	1.025	1.33779	5.3265	1.77106	4.00441	6.20137	0.138572	0.165287	0.215725	0.858922	0.285592	0.64573	0.010611	0.0123565	0.0152968	0.621673	0.0233973	0.210718	1.35339	1.7693	1.33498	0.294808	1.09357	1.01065
586.17	1	1.11973	207.05					0.673791	95.5206	72.4354	75.4462	0.0474685	25.7774	19.9179	0.0338285	4.79572	3.6367	3.78786	0.00238321	1.29418	0.0065155	0.0619336	0.0181879	0.000215672	0.00605431	0.367858	1.46376	1.44201	1.33062	1.86858	1.33493	0.778467
167.07	1	10.1357	221.523					15.2607	18.2336	20.0996	13.5869	22.6524	22.0265	27.911	0.546763	0.653277	0.720133	0.486793	0.811594	0.789171	0.00424062	0.0385099	0.0139617	0.000813487	0.268082	0.0691719	1.37443	1.47134	1.32043	1.73725	0.566496	1.4718
301.141	1	1.7493	172.452					334.049	226.479	183.447	168.772	141.071	95.36	141.203	2.36574	1.60393	1.29917	1.19524	0.999067	0.675341	0.0318271	0.00869152	0.0102072	0.187569	0.992493	0.00935645	1.21475	1.82314	1.3156	1.13121	0.0125085	1.95743
606.309	1	2.30175	223.192					3.5935	3.35157	2.33573	1.06634	0.137127	1.98129	0.378764	9.48746	8.84871	6.16673	2.81532	0.36204	5.23095	0.022771	0.00466575	0.0222089	0.124024	0.281424	0.233008	1.257	2.09377	1.3091	1.34513	0.485228	1.12724
635.142	1	1.0148	212.233					0.29827	5.60398	3.6625	6.64108	4.02586	13.3426	19.6659	0.0151669	0.284959	0.186236	0.337695	0.204713	0.678463	0.0104221	0.0337168	0.0204855	0.0431458	0.0227487	0.349695	1.39254	1.51263	1.30551	1.32135	1.13063	0.797535
285.242	1	10.0727	177.944					4.40729	6.58885	7.68052	8.67333	8.02161	10.6791	11.433	0.385489	0.576302	0.671785	0.758623	0.701619	0.934058	0.00483543	0.0675984	0.0187498	0.079206	0.0432956	0.757515	1.43923	1.33667	1.30549	1.14285	0.965205	0.255066
321.26	1	1.5814	171.992					37.799	19.5109	13.6984	29.0924	8.94499	15.0134	9.21794	4.10059	2.11663	1.48606	3.15607	0.970389	1.62872	0.068066	0.131018	0.0131533	0.0772901	0.802119	0.17213	1.06096	1.17572	1.29948	1.18963	0.159346	1.18988
409.017	1	0.8679	172.191					117.387	67.8793	71.4785	74.9126	72.2097	57.3707	53.2239	2.20553	1.27535	1.34298	1.4075	1.35671	1.07791	0.0735365	0.0664053	0.0120542	0.0062371	0.00957614	0.557625	1.03142	1.30883	1.29796	1.51524	1.14628	0.505427
491.439	1	6.05083	226.971					3.31932	4.40666	4.31686	3.90333	1.8908	1.57263	1.9253	1.72405	2.28881	2.24217	2.02739	0.982082	0.816824	0.0506336	0.00509889	0.0100442	0.00301327	0.923043	0.297348	1.08919	1.8413	1.29142	1.63892	0.209515	0.815705
336.953	1	1.0358	151.942					31.2108	13.1045	22.7781	83.2747	113.233	52.0111	99.2577	0.314442	0.132025	0.229484	0.838974	1.1408	0.524001	0.0386557	0.0161325	0.0246901	0.610899	0.704971	0.130492	1.12041	1.77977	1.29121	0.559375	0.194823	1.27523
762.509	1	6.78533	264.544					126.231	181.873	172.961	218.717	138.806	200.14	220.637	0.57212	0.824311	0.783917	0.991301	0.629116	0.907101	0.00303205	0.0355952	0.0153077	0.918788	0.00153619	0.235234	1.40917	1.50837	1.28976	0.0673907	1.42512	1.00609
613.16	1	1.0358	213.762					2.62181	34.811	21.4276	40.5535	25.2721	75.4516	108.548	0.0241534	0.320695	0.197401	0.373598	0.232819	0.695095	0.0125948	0.0475021	0.0251988	0.0587696	0.0302471	0.385159	1.37533	1.4454	1.28439	1.24962	1.10111	0.752196
525.34	1	5.75023	223.95					10.2105	10.7442	10.3226	13.8109	10.5798	16.8729	17.1886	0.594027	0.62508	0.600553	0.803495	0.615513	0.981633	0.0177913	0.029358	0.0174733	0.192678	0.019242	0.902477	1.23015	1.50069	1.28249	0.781811	1.09978	1.77794e-17
467.349	1	5.58235	211.058					3.86754	3.28377	3.27577	11.6918	7.44815	23.5557	24.6609	0.156829	0.133157	0.132833	0.474105	0.302023	0.955187	0.0323992	0.0294891	0.0294128	0.157567	0.0594045	0.896629	1.21795	1.65805	1.28193	0.919543	0.982915	0.120559
851.73	1	1.4555	262.926					0.0559417	1.10151	0.0910677	0.834555	0.152947	3.19676	2.72626	0.0205196	0.404036	0.0334038	0.306117	0.0561015	1.17258	0.0242826	0.159895	0.0253172	0.0886135	0.0275493	0.795635	1.23772	1.0237	1.28135	1.14684	1.11219	0.237991
203.053	1	0.930867	135.147					305.133	85.0445	73.6694	63.3218	173.593	35.8115	34.8018	8.76775	2.44368	2.11683	1.8195	4.98805	1.02901	0.0124906	0.000893208	0.0183784	0.0155791	5.56614e-06	0.90676	1.37375	2.02241	1.27929	1.40279	1.55259	0.0844329
841.575	1	6.61745	286.867					50.9136	81.5574	60.5012	51.7805	66.617	191.349	141.451	0.359937	0.576576	0.427718	0.366066	0.470954	1.35275	0.0175943	0.101912	0.0285595	0.0190945	0.0375222	0.152778	1.26289	1.19699	1.27869	1.50033	1.0214	1.202
311.257	1	10.5974	178.938					45.7154	53.3035	58.8264	64.8432	54.0327	64.4871	82.3359	0.55523	0.647391	0.714468	0.787545	0.656248	0.78322	0.0169133	0.0248347	0.0197366	0.193107	0.0213893	0.0561012	1.22055	1.53372	1.2747	0.978496	1.04375	1.57784
957.979	2	0.80495	418.431					0.0702389	0.0437981	0.0626136	0.773201	4.49453	1.1939	1.5693	0.044758	0.0279093	0.039899	0.492703	2.86403	0.760782	0.0197575	0.0188121	0.0197175	0.146913	0.0693676	0.61417	1.23003	1.64588	1.27339	0.850945	0.820851	0.340847
548.616	1	10.1567	236.573					25.1529	27.6911	31.0739	20.5302	37.7703	34.8883	48.6502	0.517015	0.569187	0.638719	0.421996	0.776363	0.717124	0.0186294	0.0309502	0.0304557	0.00501129	0.22556	0.114514	1.1954	1.4858	1.26851	1.54658	0.610592	1.3021
304.927	1	1.0358	150.641					11.6225	5.0789	8.49103	29.8001	44.0929	19.9098	37.0688	0.313538	0.137013	0.229061	0.803912	1.18949	0.537104	0.0433679	0.0187684	0.0280198	0.539535	0.639403	0.152119	1.09947	1.74046	1.26564	0.609668	0.248219	1.19887
617.492	1	11.7096	248.184		M+H-H2O, M+Na			111.487	104.69	116.51	132.063	158.584	164.135	203.181	0.54871	0.515255	0.57343	0.649977	0.780507	0.807829	0.0265432	0.0163482	0.0176418	0.0577937	0.201079	0.204352	1.13681	1.61618	1.2644	1.28195	0.642204	1.09286
419.353	1	10.1567	226.703					319.113	345.211	377.876	285.557	406.612	409.79	520.407	0.6132	0.663349	0.726117	0.548718	0.781335	0.787441	0.0217735	0.0394248	0.0284077	0.00355465	0.173395	0.102689	1.16957	1.43932	1.26189	1.58787	0.678987	1.33905
355.227	1	3.79172	187.669					11.7571	12.4643	13.6166	8.24546	17.9184	18.9042	25.3431	0.463917	0.491821	0.537291	0.325353	0.707034	0.74593	0.0160708	0.0398973	0.024744	0.00414987	0.119712	0.166346	1.21424	1.41913	1.26159	1.63224	0.755181	1.16723
192.102	1	1.05678	133.396					23.7954	7.15947	8.51421	1.47069	2.55895	5.29379	2.79779	8.50509	2.55898	3.04319	0.525661	0.914633	1.89214	0.0651785	0.0387308	0.0176213	0.198726	0.859181	0.160059	1.05184	1.43666	1.2608	0.909933	0.189222	0.987868
266.284	1	11.6886	171.682					16.7918	19.5529	20.531	26.1909	24.7185	35.3249	42.4469	0.395597	0.460643	0.483686	0.617029	0.582341	0.832216	0.0125091	0.0228581	0.0227519	0.114521	0.0588221	0.361642	1.25825	1.57415	1.25952	1.011	0.915236	0.79422
491.421	1	2.3857	220.344					6.76169	10.81	7.03578	9.16193	7.26197	16.5055	31.7504	0.212964	0.340468	0.221597	0.288561	0.22872	0.519852	0.0296306	0.0854842	0.0287031	0.0430656	0.0305084	0.171332	1.14679	1.23229	1.2549	1.24293	1.10045	1.13846
724.814	1	3.74975	226.286					7.86121	6.79089	7.25485	10.7432	8.15084	9.48008	14.0895	0.557947	0.481981	0.51491	0.762497	0.578503	0.672846	0.0406424	0.0372367	0.018486	0.349381	0.0321039	0.176237	1.0881	1.46928	1.25396	0.61982	1.02924	1.17073
843.59	1	7.60375	288.942					91.7507	130.973	101.521	92.1498	159.987	480.673	372.343	0.246414	0.351752	0.272654	0.247486	0.429677	1.29094	0.0286357	0.0482141	0.0332099	0.0292076	0.0746289	0.377556	1.22027	1.47655	1.2539	1.42869	0.893922	0.760364
387.265	1	1.18268	185.527					3.64555	1.34765	2.21977	0.360558	1.2512	0.401523	0.556522	6.55059	2.42156	3.98866	0.647877	2.24826	0.721487	0.00549259	0.209176	0.0520132	0.37062	0.31615	0.518706	1.49945	1.12278	1.24815	0.396134	0.754	3.2194e-18
475.415	1	10.1567	237.456					635.565	651.722	713.286	535.748	798.78	785.581	990.847	0.641437	0.657742	0.719875	0.540698	0.806159	0.792838	0.0444449	0.0393854	0.0232945	0.0027227	0.25693	0.108699	1.06378	1.4441	1.24705	1.61888	0.577128	1.31652
927.726	1	17.5431	309.665					7.3395	10.9039	9.69386	12.8246	12.6279	13.198	17.004	0.431634	0.641258	0.570093	0.754214	0.742641	0.776169	0.00761736	0.0819958	0.0260479	0.14392	0.14559	0.199154	1.36967	1.21025	1.24566	0.942022	0.659814	1.03126
836.803	1	0.930867	175.842		M+H-H2O, M+H			24.8736	31.7691	26.7677	34.0261	25.7012	38.3934	42.2043	0.589362	0.752747	0.634241	0.806225	0.608971	0.909704	0.0313127	0.0725604	0.0164971	0.134526	0.00653912	0.457314	1.13127	1.28737	1.24312	1.01357	1.26272	0.59691
726.812	1	3.77075	226.275					10.8509	9.36775	9.59236	15.9675	10.8498	13.2556	18.4087	0.589445	0.508876	0.521077	0.867386	0.589382	0.720074	0.058349	0.0517191	0.0260569	0.648036	0.0459935	0.233147	1.03044	1.36956	1.2369	0.352995	0.968176	1.03444
532.302	1	2.76343	214.47					145.95	232.21	116.708	68.8117	40.4944	109.437	50.546	2.88747	4.59404	2.30895	1.36137	0.80114	2.16509	0.0194594	0.0368665	0.0244274	0.300275	0.41335	0.133336	1.25435	1.58022	1.22955	0.90614	0.429725	1.29768
814.987	2	8.61788	432.309					2.93405	2.85059	3.5555	4.90256	4.48616	4.69521	5.31747	0.551775	0.536079	0.668645	0.921971	0.843665	0.882977	0.0348247	0.00318436	0.00571632	0.757722	0.216674	0.337802	1.04837	1.80866	1.22789	0.182992	0.534071	0.60663
380.351	1	3.49793	200.899					74.5048	74.5992	83.1462	84.628	130.221	113.085	141.718	0.525725	0.52639	0.586701	0.597157	0.91887	0.797957	0.0128054	0.0629101	0.0200527	0.0241242	0.629896	0.362351	1.23852	1.3562	1.2224	1.33333	0.252999	0.796375
463.379	1	3.70778	216.636					51.4879	70.7354	51.1604	45.1316	35.9291	42.1656	39.0398	1.31886	1.81188	1.31047	1.15604	0.920319	1.08007	0.0245945	0.147883	0.0233026	0.119283	0.219618	0.564021	1.18971	1.14115	1.22209	1.01318	0.629019	0.514771
531.413	1	2.55358	241.742					6.15189	7.44803	6.34723	7.94194	17.664	17.0054	19.3124	0.318546	0.385659	0.32866	0.411234	0.914641	0.880539	0.035352	0.0691548	0.0298014	0.0624176	0.725734	0.744563	1.10465	1.31	1.22111	1.14583	0.152109	0.246824
421.351	1	2.32272	201.693					193.564	95.1897	59.7619	138.799	35.3975	47.0039	44.9665	4.30462	2.11691	1.32903	3.08673	0.787198	1.04531	0.0427561	0.0893414	0.0213961	0.0396808	0.074784	0.84245	1.1612	1.31532	1.21843	1.35025	0.85222	0.159777
706.935	2	6.55448	408.536					13.3511	8.39971	8.85742	8.63778	9.55458	6.76205	5.91746	2.25621	1.41948	1.49683	1.45971	1.61464	1.14273	0.0050376	0.0144561	0.0186564	0.0274255	0.0430531	0.229273	1.44432	1.52584	1.21378	1.23128	1.02376	0.853813
307.083	1	1.0358	142.733					0.214449	1.85128	0.952427	1.68193	1.66955	3.62822	5.20059	0.0412354	0.355975	0.183138	0.323412	0.32103	0.697656	0.024061	0.0923912	0.041106	0.0746226	0.0732809	0.44228	1.2807	1.29982	1.21122	1.23561	0.982604	0.633981
862.469	3	1.11973	605.945					0.0802538	2.30533	3.20797	6.0324	13.7698	10.2419	16.6762	0.00481248	0.138241	0.192368	0.361738	0.825717	0.614165	0.0213148	0.0344764	0.0432582	0.0898091	0.609536	0.382017	1.29874	1.58721	1.20269	1.18084	0.278176	0.758399
480.273	1	2.23878	208.089					16.9541	33.296	18.9326	7.3071	4.45661	16.2695	6.56672	2.58182	5.07042	2.88311	1.11275	0.678667	2.47756	0.0463833	0.047025	0.029297	0.744053	0.315033	0.19153	1.07406	1.51135	1.19929	0.472319	0.476291	1.15233
393.336	1	13.1225	199.192					20.2642	20.3957	19.8438	24.1199	20.6255	22.6349	29.3055	0.691481	0.695968	0.677135	0.823049	0.703809	0.772377	0.0579004	0.0620409	0.0354668	0.3251	0.0510268	0.13458	1.01694	1.35248	1.19923	0.648339	0.959423	1.25662
548.504	1	10.1567	236.575		M+H, M+NH4, M+Na			5303.1	5748.23	6378.84	4948.64	6832.3	6853.17	8641.27	0.613695	0.665207	0.738184	0.572676	0.79066	0.793075	0.0292401	0.0454092	0.0372887	0.00617371	0.201669	0.125615	1.128	1.40744	1.19663	1.52058	0.640725	1.26616
573.488	1	10.5974	241.298					38.8802	40.782	43.039	50.7556	47.4075	45.2393	65.981	0.589264	0.618087	0.652294	0.769246	0.718503	0.685642	0.0324072	0.0419623	0.0407656	0.218757	0.119214	0.0583532	1.11082	1.42937	1.19408	1.00041	0.769626	1.59781
376.261	1	2.70047	200.973					1.98898	3.01066	1.87467	4.20327	9.06066	11.9109	14.4142	0.137987	0.208867	0.130057	0.291606	0.628592	0.826326	0.0481163	0.068525	0.0468336	0.0920632	0.324913	0.711125	1.11923	1.35431	1.19142	1.10073	0.536604	0.328431
283.02	1	1.1407	145.247					0.537744	9.3789	8.51913	8.65861	2.23547	5.29741	5.7968	0.0927655	1.61794	1.46963	1.49369	0.385638	0.913849	0.000246696	0.112572	0.0182769	0.0702457	0.00320249	0.606291	1.66565	1.21521	1.19139	1.07334	1.25806	0.451595
521.342	1	2.7844	220.003					21.1722	5.17433	5.06065	4.97566	18.5472	3.11839	3.142	6.73842	1.64683	1.61064	1.58359	5.90298	0.992484	0.0029309	0.105483	0.0479998	0.0171195	0.00155725	0.974231	1.5382	1.17794	1.18892	1.50973	1.43309	2.17515e-18
700.038	1	1.20368	215.889					101.045	25.301	76.4506	191.191	207.476	120.094	239.874	0.421244	0.105476	0.318712	0.797046	0.86494	0.500654	0.0473888	0.00699132	0.0270883	0.423769	0.573935	0.0972909	1.05349	1.91683	1.18413	0.802484	0.294414	1.35883
736.494	1	6.42857	261.31					41.8313	52.9733	52.353	61.0545	53.1957	58.7956	60.9167	0.686698	0.869603	0.85942	1.00226	0.873254	0.965181	0.0440197	0.0349601	0.0267934	0.962849	0.0332782	0.50651	1.11745	1.50557	1.17876	0.112516	1.03985	0.687613
732.845	1	0.909883	168.074					6.00447	2.50297	2.90221	2.97724	4.28613	2.65014	1.58693	3.7837	1.57724	1.82882	1.8761	2.70089	1.66998	0.0588279	0.108452	0.0537682	0.028871	0.000206298	0.0821741	1.11673	1.3474	1.17734	1.25501	1.42038	1.41547
317.285	1	3.58185	203.744					0.732887	3.59896	3.55501	4.18565	1.56172	5.7623	5.18829	0.141258	0.693669	0.685199	0.806749	0.301009	1.11064	0.00019912	0.0272441	0.0219165	0.1633	0.000384852	0.434205	1.63472	1.36135	1.17734	0.905635	1.34114	0.512288
583.325	1	2.72147	232.442					31.6271	17.2005	19.2782	20.5247	63.8401	10.2361	10.5927	2.98574	1.62381	1.81994	1.93762	6.02679	0.966337	0.0160124	0.0822341	0.0393907	0.00284984	9.50759e-06	0.829673	1.32166	1.29669	1.17366	1.64743	1.567	0.26046
289.218	1	1.53945	160.366					14.4896	8.58755	5.06656	9.31205	3.70425	5.09966	3.26698	4.43516	2.62859	1.55084	2.85035	1.13385	1.56097	0.0678076	0.081308	0.0128511	0.0285883	0.395832	0.238982	1.04398	1.3226	1.17118	1.459	0.351182	1.08883
240.268	1	11.6886	169.042					15.4371	15.4264	15.4999	20.1013	20.4933	25.8215	29.1181	0.530154	0.529786	0.532311	0.690338	0.7038	0.886786	0.050265	0.0510502	0.0377286	0.228578	0.172193	0.579575	1.04108	1.38011	1.17077	0.8471	0.708523	0.514299
253.216	1	1.5814	155.765					527.448	257.732	101.338	303.834	60.6663	120.078	65.7396	8.02329	3.92049	1.54151	4.62178	0.922826	1.82657	0.0489751	0.0992698	0.0404155	0.0604964	0.422307	0.105523	1.13377	1.28869	1.1564	1.24358	0.435765	1.41165
339.29	1	3.0992	187.99					183.376	383.609	389.488	538.596	268.51	575.847	725.185	0.252868	0.528981	0.537088	0.742701	0.370265	0.794069	0.00679786	0.0388989	0.0414662	0.196424	0.0121437	0.322659	1.45237	1.50812	1.15353	0.893604	1.19737	0.855161
477.004	1	0.8889	177.977					133.692	74.4298	76.857	81.8703	81.0149	65.3974	61.3625	2.17872	1.21295	1.25251	1.33421	1.32027	1.06575	0.0810094	0.137443	0.0311696	0.00500866	0.00845608	0.593569	1.00878	1.09678	1.15017	1.55635	1.15526	0.461339
608.045	1	1.35057	202.63		M+H, M+NH4			6.10705	1.11937	8.57342	40.3283	61.9801	16.4608	55.7992	0.109447	0.0200607	0.153648	0.72274	1.11077	0.295001	0.0366398	0.0267743	0.0437721	0.480757	0.815004	0.0851382	1.17598	1.67119	1.14964	0.904545	0.128119	1.43143
237.222	1	2.5116	158.181		M+H-H2O, M+H, M+Na			81.9878	102.682	99.6413	105.794	58.9186	111.798	131.089	0.625434	0.783299	0.760102	0.807035	0.449454	0.852838	0.0214843	0.0758512	0.048891	0.12637	0.00145003	0.206302	1.16171	1.29259	1.14725	0.975499	1.4065	1.06989
395.258	1	3.20412	191.621					65.4894	92.557	91.308	157.417	83.0943	136.476	196.738	0.332876	0.470458	0.46411	0.800136	0.42236	0.693695	0.0194323	0.0444557	0.0432971	0.365304	0.0322205	0.220937	1.29891	1.47849	1.14197	0.697774	1.05319	1.04731
603.532	1	11.7726	249.506		M+H-H2O, M+Na			383.74	519.788	456.373	523.09	442.546	658.43	841.865	0.455821	0.617424	0.542097	0.621347	0.525674	0.782109	0.0269528	0.128532	0.0460044	0.137163	0.0420708	0.275707	1.15941	1.11312	1.13916	0.973894	0.990628	0.959538
507.477	1	17.0184	237.039					12.2342	16.0353	10.4228	5.19084	5.23946	4.43079	5.05155	2.42187	3.17434	2.06329	1.02757	1.0372	0.877116	0.0391575	0.0833201	0.0639662	0.853429	0.815186	0.440938	1.17345	1.3354	1.13015	0.299282	0.112952	0.58121
819.972	1	1.20368	232.161					18.5526	2.82301	17.414	46.7935	57.6328	24.1753	70.9527	0.261478	0.0397872	0.245431	0.659502	0.81227	0.340724	0.0397232	0.015672	0.0415117	0.285723	0.556402	0.0644853	1.12519	1.79239	1.12478	0.87017	0.306572	1.51767
508.304	1	2.76343	211.966					54.6023	120.968	59.7116	22.702	6.12226	58.5277	16.7584	3.2582	7.21832	3.56308	1.35466	0.365324	3.49243	0.0443762	0.0431308	0.0465086	0.561514	0.239478	0.146155	1.08016	1.53185	1.1246	0.710961	0.616076	1.26107
650.981	1	1.41352	212.124					0.671375	0.0638944	1.13869	2.75334	4.00499	1.34078	4.33208	0.154977	0.0147491	0.262849	0.635569	0.924495	0.309501	0.02176	0.0131477	0.0501161	0.252412	0.813083	0.0516877	1.2336	1.82936	1.12257	1.04665	0.121307	1.51587
339.289	1	11.7096	186.41					126.621	133.415	138.033	162.608	162.065	198.871	228.358	0.554485	0.584237	0.604459	0.712074	0.709694	0.870871	0.0410656	0.0616116	0.0479574	0.218517	0.143632	0.492225	1.07337	1.33284	1.11411	0.839881	0.726803	0.59894
893.958	1	1.51845	244.121					0.166709	0.0446809	0.456382	2.01448	2.93382	0.472194	4.22561	0.0394521	0.0105738	0.108004	0.476731	0.694295	0.111746	0.0512492	0.0467992	0.0641568	0.237592	0.526305	0.0650145	1.11578	1.53516	1.11337	1.11664	0.335111	1.57724
558.32	1	2.86835	218.289		M+H, M+Na			160.06	375.496	195.322	60.9152	19.2573	184.745	49.7336	3.21834	7.55014	3.92737	1.22483	0.387209	3.71469	0.0562718	0.0567725	0.0472334	0.754981	0.338331	0.149877	1.02079	1.45259	1.11317	0.658317	0.502774	1.24497
806.703	1	4.51207	294.319					1.43869	2.34379	2.58641	5.70837	3.62664	7.03221	6.83714	0.210424	0.342802	0.378288	0.834906	0.530432	1.02853	0.0233611	0.0446246	0.0583678	0.74442	0.122134	0.94705	1.26887	1.4937	1.0892	0.21694	0.764429	0.100476
351.251	1	2.5116	182.976		M+H-H2O, M+H, M+Na			365.654	773.806	852.071	1018.48	499.919	1079.45	1523.94	0.239941	0.507768	0.559125	0.66832	0.328045	0.708334	0.00963482	0.0480524	0.0665864	0.150847	0.0152712	0.18847	1.40397	1.46008	1.08621	0.961852	1.19242	1.15449
787.944	1	1.49747	231.055					4.35117	0.488478	3.07875	11.6285	13.5672	6.42588	18.3476	0.237153	0.0266236	0.167802	0.633792	0.739457	0.350231	0.0667336	0.0303815	0.054535	0.330402	0.499985	0.113287	1.03322	1.63769	1.08473	0.770832	0.365043	1.31171
560.335	1	3.26708	220.947		M+H, M+Na			583.493	1233.15	645.98	228.938	56.1655	688.337	188.188	3.10059	6.55274	3.43263	1.21654	0.298454	3.65771	0.0430741	0.0422534	0.0527991	0.753842	0.251814	0.136291	1.06651	1.52553	1.08138	0.643475	0.604892	1.28508
668.011	1	1.39255	210.639					20.2338	4.731	20.3861	47.6617	51.0996	24.609	60.1503	0.336387	0.078653	0.33892	0.792377	0.849532	0.409125	0.0272597	0.00722062	0.0477291	0.445153	0.56164	0.0565158	1.16496	1.92394	1.07564	0.870636	0.302521	1.5291
963.475	2	0.825933	418.414					0.011292	0.0925135	0.0213961	0.142759	1.32067	0.344492	0.609496	0.0185268	0.151787	0.0351046	0.234225	2.16682	0.565208	0.0458723	0.071459	0.0483013	0.0969066	0.14732	0.35531	1.03401	1.38358	1.07045	1.26584	0.597686	0.457294
340.281	1	0.972817	183.193					8.07742	4.72384	3.23101	3.02899	2.37087	2.68422	2.3181	3.4845	2.03781	1.39382	1.30667	1.02277	1.15794	0.0283803	0.0964239	0.146217	0.347899	0.93694	0.647039	1.26153	1.24998	1.07045	0.77665	6.53687e-19	0.681694
524.503	1	4.638	239.341					29.1685	12.3325	13.7977	11.0313	1.54972	8.78457	4.08415	7.14188	3.0196	3.37835	2.701	0.379446	2.15089	0.0752274	0.0396504	0.0712936	0.244179	0.106027	0.354535	1.0344	1.50065	1.05611	0.822533	0.776364	0.80769
375	1	0.972817	160.539					4.45435	5.66553	4.92756	9.48282	3.10504	14.0839	13.6208	0.327026	0.415947	0.361767	0.696202	0.227963	1.034	0.0635777	0.0945457	0.0716519	0.338772	0.0388724	0.925619	1.01672	1.23247	1.05521	0.737292	1.04711	0.147705
836.548	1	4.9318	282.681					20.9581	88.9151	80.8078	87.7931	22.7869	89.5088	101.034	0.207436	0.880051	0.799808	0.868946	0.225537	0.885927	1.77489e-07	0.0177297	0.071023	0.0112313	6.07762e-08	0.0944187	1.74568	1.62574	1.03824	1.59659	1.58777	1.38427
569.434	1	10.1357	233.842					246.058	273.765	339.263	217.15	440.182	349.833	450.571	0.546103	0.607595	0.752963	0.481945	0.976942	0.776421	0.00604131	0.0301198	0.0672517	0.0035628	0.896802	0.0941066	1.33273	1.49662	1.0349	1.59139	0.0673972	1.39106
623.504	1	7.64572	251.707					4.31654	6.36356	6.70684	7.84241	4.6795	7.89621	8.55567	0.504524	0.743784	0.783907	0.916634	0.546947	0.922922	0.00302674	0.0645325	0.0928727	0.558165	0.0054608	0.601343	1.46398	1.38358	1.03288	0.651165	1.27484	0.457294
379.375	1	3.0992	188.794					1.25071	11.4125	9.79634	19.7594	4.29393	19.0457	28.2838	0.0442202	0.403498	0.346359	0.698614	0.151816	0.673379	0.0205445	0.103647	0.0734384	0.363359	0.0308049	0.355874	1.2938	1.21323	1.02796	0.612848	1.08528	0.789384
391.331	1	2.11287	187.035					37.0258	10.4798	7.08632	7.64538	4.36452	6.09377	5.65225	6.55064	1.8541	1.25372	1.35263	0.772175	1.07812	0.00997183	0.000944022	0.134252	0.0246134	0.157621	0.603418	1.40809	1.97756	1.02618	1.51295	0.56898	0.314495
148.035	1	0.909883	155.197					0.993196	8.36966	8.49955	9.94237	1.27853	8.88512	11.3251	0.0876983	0.739033	0.750503	0.877902	0.112893	0.784548	3.41179e-05	0.0560817	0.0514214	0.297983	0.000123616	0.0918612	1.6717	1.32993	1.02355	0.770564	1.51916	1.26662
280.263	1	1.95915	174.708		M+H-H2O, M+H, M+Na			544.277	1247.83	1472.87	847.242	1838.84	1733.92	1948.34	0.279354	0.640461	0.755962	0.434854	0.9438	0.889947	0.000338937	0.121855	0.0773873	0.00242738	0.697282	0.493536	1.57265	1.14946	1.00413	1.61414	0.202561	0.59402
427.096	1	1.0358	183.363					3.9746	7.87488	7.72672	4.88445	7.64786	13.0473	12.9054	0.307981	0.610202	0.598722	0.378482	0.592611	1.011	0.0103844	0.134123	0.0816045	0.0151526	0.0710076	0.974026	1.29747	1.13198	1.00069	1.43743	0.910368	0.0674872
332.249	1	2.13388	192.82					15.6216	18.435	22.0839	26.0138	27.2475	28.8617	30.617	0.510225	0.602117	0.721296	0.849653	0.889947	0.94267	0.00975289	0.0307111	0.0832604	0.325145	0.437044	0.723315	1.287	1.49704	0.995238	0.729875	0.388235	0.265996
391.014	1	0.993817	162.092					0.183791	0.181848	0.335092	0.854244	0.238461	0.986455	0.980587	0.18743	0.185448	0.341726	0.871156	0.243182	1.00599	0.0092854	0.00954595	0.0246957	0.633396	0.0140073	0.983947	1.16581	1.85627	0.991048	0.638964	1.24657	1.22487e-17
429.298	1	3.20412	195.659					185.434	281.658	258.714	330.668	328.5	382.202	463.103	0.400416	0.608197	0.558653	0.714026	0.709345	0.825305	0.0370031	0.149367	0.0958047	0.266573	0.252314	0.497881	1.17433	1.08067	0.985664	0.736398	0.591384	0.591435
445.272	1	3.22512	199.891					31.9727	48.0484	49.4379	62.1579	60.8136	61.7073	74.8178	0.427341	0.642206	0.660778	0.830791	0.812823	0.824768	0.00636676	0.0535917	0.0804587	0.269391	0.314638	0.314466	1.36316	1.39584	0.977589	0.775842	0.505138	0.869904
427.285	1	3.07822	195.688					5.69675	6.3249	7.27712	10.9133	10.77	8.51698	14.0452	0.405602	0.450325	0.518122	0.777017	0.76681	0.606399	0.0465164	0.0594548	0.101651	0.371534	0.412947	0.177896	1.14866	1.4394	0.976995	0.770581	0.428125	1.17503
306.261	1	1.81225	170.612					14.4537	9.20973	6.71822	11.461	5.3211	6.62176	5.39614	2.67853	1.70672	1.245	2.12393	0.986093	1.22713	0.0807024	0.122591	0.0430538	0.107584	0.906631	0.20817	1.01426	1.22845	0.970063	1.07474	3.60084e-17	1.07149
355.064	1	1.1407	169.626					103.541	39.652	41.387	33.707	65.1053	27.184	30.869	3.35421	1.28453	1.34073	1.09194	2.10909	0.880624	0.032971	0.0560979	0.10044	0.541907	0.000222722	0.46706	1.21151	1.35804	0.950059	0.427672	1.42416	0.619313
316.98	1	0.930867	148.471					4.30076	6.16746	3.0546	2.083	1.39968	5.42449	1.35649	3.1705	4.54662	2.25183	1.53558	1.03184	3.99891	0.0483597	0.160304	0.0700864	0.304567	0.929596	0.14429	1.08181	1.05366	0.94019	0.889866	0.155579	1.25481
379.503	1	3.0992	188.792					0.718859	10.3299	10.0562	19.8308	4.01612	19.9671	28.354	0.025353	0.364318	0.354666	0.699401	0.141642	0.704208	0.0320578	0.120947	0.113774	0.421898	0.0482156	0.466069	1.22242	1.18338	0.93586	0.570262	1.0058	0.633651
804.554	1	3.47692	278.591					0.558287	0.848277	0.946113	0.592994	1.18078	1.34615	1.78183	0.313322	0.476071	0.530978	0.3328	0.662676	0.755486	0.0149041	0.0431335	0.0668297	0.0168963	0.187372	0.33759	1.09533	1.20425	0.931711	1.18515	0.529937	0.590364
664.887	2	4.32322	394.704					5.73291	4.89721	4.5165	4.33416	5.05768	4.50156	3.2163	1.78246	1.52262	1.40425	1.34756	1.57252	1.39961	0.0101228	0.00583283	0.0798063	0.146226	0.00549902	0.0655566	1.24313	1.85016	0.929414	0.971644	1.16143	1.35616
377.267	1	2.76343	187.267					87.5261	149.482	175.054	215.224	157.927	218.892	279.54	0.313107	0.534742	0.626219	0.769923	0.564953	0.783044	0.01571	0.0646016	0.114963	0.310198	0.0761076	0.328324	1.33832	1.35843	0.927362	0.690366	0.893142	0.85802
712.492	1	6.57547	259.183					147.705	186.926	179.831	220.197	150.559	196.525	211.955	0.696869	0.881914	0.848439	1.03888	0.710334	0.927198	0.0287748	0.179486	0.111117	0.698278	0.00930736	0.4361	1.1294	1.03875	0.916379	0.277983	1.2216	0.67781
349.235	1	2.30175	179.773					119.627	173.641	194.899	200.829	102.516	204.734	332.817	0.359437	0.52173	0.585605	0.603421	0.308024	0.615153	0.0390693	0.0926168	0.131734	0.153141	0.028867	0.158921	1.11744	1.29729	0.91287	0.953087	1.09679	1.23305
542.492	1	10.3036	230.282					41.8718	6.20181	14.8825	9.56939	44.5285	9.05564	9.9545	4.20632	0.623016	1.49505	0.961314	4.4732	0.909704	0.021158	0.0320798	0.129917	0.800483	0.00417651	0.764983	1.29118	1.55501	0.910498	0.36168	1.34569	0.300599
425.267	1	2.65848	191.174		M+H, M+Na			84.3058	134.903	169.704	181.532	201.298	185.554	239.985	0.351296	0.562129	0.707146	0.75643	0.838792	0.773189	0.0082368	0.0350028	0.124588	0.191661	0.394885	0.212899	1.43235	1.55566	0.900789	0.880648	0.441045	1.08312
884.716	1	16.8086	303.97					0.730481	1.04909	0.917803	1.38016	1.05466	1.13461	1.83807	0.397416	0.570753	0.499329	0.750872	0.573788	0.617284	0.0252125	0.114153	0.0519607	0.295615	0.0868554	0.116379	1.0537	1.15836	0.896204	0.704001	0.702364	1.18073
349.276	1	2.30175	186.207					3.05633	2.15563	2.4285	2.07731	1.49109	1.08874	1.47715	2.06907	1.45931	1.64404	1.40629	1.00943	0.737052	0.019458	0.00551116	0.0681089	0.0182023	0.971607	0.120235	1.1188	1.4451	0.896204	0.895767	6.25908e-18	0.723045
693.925	2	5.83417	405.828					44.3854	23.8191	22.0505	25.3156	23.3331	21.1875	17.3306	2.5611	1.3744	1.27234	1.46075	1.34635	1.22255	0.0143815	0.0107368	0.127453	0.0884095	0.141406	0.205656	1.34258	1.71006	0.892797	1.13071	0.75349	1.11775
333.421	1	2.11287	192.794					28.4669	34.5405	42.1668	49.1319	45.6758	62.5449	52.9832	0.537282	0.651914	0.795853	0.927312	0.862081	1.18047	0.0196556	0.0424089	0.132478	0.627623	0.294999	0.422127	1.17677	1.4193	0.878899	0.321135	0.534611	0.71732
778.727	1	16.5568	289.329		M+NH4, M+Na			208.193	253.029	169.453	116.563	98.6034	93.8514	118.149	1.76212	2.1416	1.43422	0.986573	0.834565	0.794345	0.0324081	0.154838	0.124147	0.946855	0.413883	0.299266	1.1353	1.10981	0.87827	0.11707	0.41878	0.883976
459.333	1	2.7844	208.35					4.24833	6.28797	3.7147	2.98287	2.18677	4.31449	2.53746	1.67425	2.47806	1.46395	1.17554	0.861795	1.70032	0.00449497	0.0510136	0.120402	0.366332	0.39431	0.0772927	1.43391	1.44456	0.87701	0.680403	0.529937	1.40268
600.943	1	0.972817	195.421					18.4077	20.9917	26.5164	38.916	13.7552	32.7262	41.905	0.439272	0.500936	0.632773	0.928671	0.328247	0.780961	0.0270583	0.0998031	0.120082	0.698438	0.00778052	0.445502	1.12252	1.1886	0.872146	0.623123	1.26235	0.655783
135.117	1	1.60242	143.663					33.4054	11.6534	1.67888	11.7413	0.591056	2.60483	0.474705	70.3709	24.5487	3.53669	24.7339	1.2451	5.48726	0.0462822	0.145852	0.158674	0.0711155	0.553913	0.230886	1.14235	1.14212	0.861418	1.20588	3.38108e-18	0.971804
438.412	1	3.03623	216.988					0.787419	1.26505	1.56555	0.647957	1.81102	1.90228	2.45243	0.321077	0.515836	0.638366	0.26421	0.73846	0.775671	0.0644457	0.163035	0.218724	0.0308005	0.373981	0.484726	1.00117	1.26433	0.858272	1.36661	0.601431	0.671124
351.339	1	2.5116	181.36					0.0211509	2.07898	2.43208	3.35556	0.585109	3.89779	5.48064	0.00385921	0.379333	0.443758	0.612258	0.106759	0.711193	0.0328836	0.138379	0.168098	0.333656	0.0466039	0.440335	1.24348	1.16972	0.844965	0.69925	1.02454	0.742387
612.557	1	4.72193	256.504					13.1279	7.37066	7.9199	10.6691	6.25358	4.17083	4.49022	2.92366	1.64149	1.76381	2.37608	1.39271	0.928871	0.0452589	0.186082	0.166602	0.0269624	0.11119	0.565281	1.16375	1.02008	0.836735	1.44869	0.864824	0.73181
441.241	1	2.65848	192.482					21.9207	25.0333	32.6645	36.5176	40.4375	33.3682	42.3395	0.517737	0.591253	0.77149	0.862494	0.955079	0.788111	0.00501578	0.00768491	0.138468	0.275551	0.741305	0.172313	1.3637	1.84255	0.831271	0.846299	0.182349	1.1505
377.413	1	2.11287	200.952					4.81055	9.61995	12.9458	16.3528	12.6025	16.1334	16.8228	0.285954	0.57184	0.76954	0.97206	0.749134	0.959019	0.00322206	0.0343419	0.19059	0.880609	0.154647	0.813269	1.43205	1.56629	0.81296	0.216038	0.772213	0.250542
598.541	1	10.1147	249.552					21.0352	29.3008	36.4377	30.5623	40.7919	35.241	43.7877	0.480392	0.669156	0.832144	0.697965	0.931584	0.804814	0.00546696	0.0570022	0.164296	0.0197902	0.731143	0.117481	1.34064	1.34624	0.791177	1.33786	0.161184	1.29163
335.153	1	2.13388	192.755					6.75259	10.8217	13.1637	16.1382	14.1668	17.2572	17.0323	0.396458	0.635364	0.772868	0.947504	0.831763	1.01321	0.0107481	0.0838207	0.219084	0.780425	0.357205	0.941304	1.3243	1.27666	0.784501	0.334603	0.47517	0.0476836
330.498	1	2.11287	192.86					80.7418	115.876	136.3	176.614	145.533	181.765	191.538	0.421544	0.604976	0.711608	0.922081	0.759811	0.948976	0.033864	0.111488	0.197896	0.736505	0.268846	0.826475	1.11884	1.18697	0.784177	0.296257	0.59133	0.197946
273.221	1	1.51845	158.937					24.5113	14.7648	1.57367	13.9914	0.974028	5.14584	0.875663	27.9917	16.8613	1.79712	15.9781	1.11233	5.87651	0.0478914	0.202461	0.170226	0.0824099	0.550372	0.155744	1.1339	1.0006	0.77887	1.14735	0	1.22287
654.427	1	2.13388	256.145					43.1192	8.33031	3.79714	2.63338	4.92724	2.312	2.29469	18.7909	3.63025	1.65475	1.1476	2.14723	1.00754	0.00679789	0.0118167	0.158746	0.747867	0.0558279	0.979076	1.45662	1.76472	0.77217	0.239294	1.00533	0.236371
335.106	1	1.05678	164.768					991.467	281.951	260.999	290.655	645.572	198.673	202.548	4.89496	1.39202	1.28858	1.43499	3.18725	0.980865	0.0174327	0.159916	0.186307	0.0234692	2.65449e-05	0.928892	1.32313	1.06803	0.770786	1.32663	1.52409	0.0813086
419.257	1	3.0992	197.298					35.3317	64.0179	60.6022	97.8343	46.1085	63.6379	96.9327	0.364498	0.660437	0.625199	1.0093	0.475675	0.656517	0.0298029	0.189494	0.187154	0.967066	0.0610976	0.21818	1.22906	1.00405	0.7655	0.284498	0.924492	1.04939
414.184	1	2.0919	192.857					396.182	108.179	2.92726	2.49763	2.84763	2.70275	3.61308	109.652	29.9409	0.810184	0.691274	0.788146	0.748046	0.00404032	0.000409276	0.240128	0.137498	0.41962	0.223236	1.51524	2.237	0.76461	1.16664	0.422337	1.05663
376.459	1	2.11287	200.97					38.7917	46.8794	53.8069	62.9512	54.0082	62.8968	64.2635	0.603635	0.729488	0.837286	0.979581	0.840419	0.978734	0.045941	0.0685669	0.217338	0.878806	0.223237	0.883749	1.05895	1.35284	0.764427	0.297073	0.660604	0.126259
570.546	1	5.09968	251.02					19.7976	19.3499	15.5393	14.4194	8.1262	24.3467	12.038	1.64459	1.60741	1.29086	1.19783	0.675048	2.02249	0.0188671	0.0112013	0.194165	0.281281	0.00465777	0.0831635	1.21457	1.78231	0.759658	0.839268	1.34184	1.48923
248.872	1	0.972817	165.157					3.40219	12.6624	10.0869	12.2462	3.1617	9.55699	8.86999	0.383562	1.42755	1.13719	1.38063	0.356449	1.07745	0.00107779	0.0872109	0.289618	0.0414033	0.00069678	0.589508	1.4877	1.28951	0.753061	1.30994	1.43207	0.452472
500.468	1	3.58185	232.042					25.3774	22.6919	17.3872	15.888	9.03944	27.175	14.5816	1.74037	1.5562	1.1924	1.08959	0.61992	1.86365	0.0609619	0.0938504	0.22991	0.405314	0.000104912	0.0541014	1.07015	1.3058	0.735799	0.596763	1.45614	1.65076
331.51	1	2.11287	192.837					3.91945	6.60726	7.53999	10.1433	7.32566	9.66368	10.799	0.362946	0.611841	0.698213	0.939284	0.678366	0.894869	0.0396195	0.174945	0.250859	0.834621	0.222515	0.684518	1.14656	1.09328	0.732318	0.304208	0.64476	0.437793
559.057	1	0.993817	192.771					1.75583	1.4365	3.18712	1.79643	3.14193	2.22707	6.98928	0.251217	0.205529	0.456001	0.257027	0.449535	0.318641	0.0393756	0.0303664	0.210395	0.0423377	0.123878	0.0716409	1.13984	1.56698	0.724235	1.24468	0.796406	1.54154
923.494	1	6.02985	286.457					2.30672	4.47382	5.38262	6.19561	3.09927	5.09272	6.66008	0.34635	0.671737	0.808191	0.930261	0.465351	0.764664	0.00101089	0.0369705	0.163063	0.582687	0.00316578	0.100994	1.46086	1.36476	0.722147	0.31489	1.25688	1.14708
447.359	1	1.20368	211.324					3.23525	6.44691	9.23269	3.1478	17.5843	9.13696	16.2491	0.199103	0.396755	0.568197	0.193722	1.08217	0.562306	0.0456983	0.118499	0.228845	0.0419583	0.81844	0.238926	1.08377	1.1681	0.719123	1.31439	0.119578	1.02832
421.275	1	3.33003	201.694					16.71	25.7411	27.7848	34.7926	24.2357	29.0854	33.2026	0.503275	0.775275	0.836828	1.04789	0.729936	0.875997	0.00348206	0.128188	0.220413	0.696755	0.0479928	0.358491	1.46018	1.07955	0.718132	0.317957	0.973068	0.760357
378.511	1	2.13388	202.403					8.06573	14.5498	18.3381	23.3479	18.5164	24.1391	23.6594	0.340911	0.614972	0.775088	0.986836	0.782623	1.02028	0.00930148	0.0779036	0.248878	0.950434	0.255831	0.922626	1.32088	1.29977	0.711113	0.292719	0.597525	0.11757
283.224	1	2.19683	167.699		M+H-H2O, M+Na			67.3377	35.183	21.7998	36.9431	19.5653	14.6898	16.706	4.03074	2.10601	1.30491	2.21136	1.17115	0.879312	0.0128743	0.0547043	0.227273	0.114507	0.469144	0.610541	1.3431	1.42082	0.689275	1.0422	0.349754	0.450031
293.209	1	1.56043	165.674					441.336	226.06	100.428	231.006	57.6662	130.19	78.1058	5.65048	2.89428	1.28579	2.95761	0.738308	1.66685	0.05494	0.0827619	0.246873	0.0515702	0.0296157	0.0337342	1.10762	1.34667	0.687377	1.27772	1.0635	1.75033
377.548	1	2.11287	200.95					20.821	33.2497	39.958	48.031	39.8019	48.5767	48.9857	0.425043	0.678763	0.815707	0.98051	0.81252	0.991651	0.0108841	0.0927877	0.275101	0.911797	0.262308	0.961238	1.26843	1.22192	0.653002	0.32534	0.59549	0.0345344
545.527	1	2.04992	245.263					8.64554	16.5261	20.4494	25.9624	23.7164	24.9539	23.3761	0.369845	0.706966	0.874799	1.11064	1.01456	1.06749	0.000182531	0.0235923	0.253201	0.334308	0.903166	0.540119	1.57186	1.52281	0.648404	0.88482	0.0619427	0.547241
667.502	1	1.0358	244.166					2.15423	4.13395	6.89055	2.57715	8.66953	7.99527	9.56241	0.225281	0.432312	0.720587	0.269509	0.906626	0.836115	0.0201633	0.0770756	0.285784	0.0251064	0.727407	0.563652	1.17996	1.24205	0.642473	1.3058	0.200125	0.427425
374.536	1	2.11287	201.006		M+NH4, M+Na			25.3056	54.4568	72.7045	96.8025	68.7088	95.8241	98.7828	0.256174	0.551278	0.736003	0.979952	0.695554	0.970048	0.0206055	0.124068	0.298948	0.94535	0.23825	0.907703	1.21921	1.14903	0.638808	0.195776	0.625287	0.104
578.48	1	7.49882	238.774					11.7709	7.95328	6.11752	5.22006	15.9792	5.71309	4.71505	2.49646	1.68679	1.29744	1.10711	3.38897	1.21167	0.000367764	0.0631958	0.262227	0.713059	1.37564e-05	0.472069	1.56844	1.25181	0.627569	0.341031	1.48031	0.578253
153.127	1	1.51845	126.184					33.0403	15.2236	4.5236	16.1248	2.00118	7.46989	2.58366	12.7882	5.89227	1.75085	6.24107	0.774553	2.89121	0.053714	0.104464	0.312551	0.0634367	0.418493	0.0341933	1.11068	1.27378	0.620908	1.23707	0.345737	1.74632
133.102	1	1.47648	125.182					4.08952	2.91119	1.30977	2.69793	1.3811	2.12269	1.56296	2.61652	1.86261	0.838004	1.72616	0.883642	1.35812	0.0414293	0.0443007	0.11583	0.0828517	0.316694	0.0536536	1.09533	1.38358	0.618027	1.18308	0.536439	0.815705
723.477	1	0.972817	248.587					2.88694	7.41845	10.3848	3.97363	10.2788	11.6729	15.0105	0.192329	0.494219	0.691834	0.264724	0.684779	0.777649	0.0133237	0.141232	0.269765	0.0242395	0.266785	0.440671	1.2452	1.05975	0.616806	1.30116	0.547249	0.595818
683.914	2	5.58235	403.089					81.8008	50.6004	51.6217	53.4986	56.9814	45.0637	45.2071	1.80947	1.1193	1.14189	1.18341	1.26045	0.996827	0.0142533	0.19643	0.291166	0.231686	0.139973	0.979002	1.30927	1.0041	0.616416	0.804426	0.752585	0.0268044
374.739	1	2.11287	201.002					64.8308	83.4332	97.0401	113.845	98.0559	116.976	113.638	0.570501	0.734199	0.853937	1.00182	0.862876	1.02937	0.0348508	0.106252	0.315198	0.99016	0.329458	0.847421	1.09526	1.19079	0.610902	0.315597	0.514458	0.168561
692.92	2	5.58235	403.036		M+2H, M+H+Na			290.106	189.049	182.419	188.24	206.021	164.807	162.008	1.79068	1.16691	1.12598	1.16192	1.27167	1.01728	0.0160828	0.0781102	0.307554	0.285954	0.111697	0.872544	1.29529	1.31146	0.602825	0.710819	0.796305	0.142909
418.487	1	2.11287	210.348					17.7772	26.0866	32.5431	38.835	31.0291	40.0087	37.7303	0.471165	0.691395	0.86252	1.02928	0.82239	1.06038	0.0114116	0.0709169	0.349401	0.84973	0.229024	0.718086	1.2589	1.33102	0.601965	0.356426	0.63416	0.327047
419.627	1	2.11287	210.33					6.6405	15.9143	21.544	28.5008	19.7068	27.9191	26.5068	0.250521	0.600387	0.812771	1.07523	0.743463	1.05328	0.00479095	0.0660287	0.324344	0.720138	0.191671	0.801852	1.40365	1.32512	0.590393	0.367859	0.64588	0.256692
419.724	1	2.0919	210.328					1.74019	8.54232	15.3442	20.7258	11.9019	21.5697	20.2019	0.0861399	0.422847	0.75954	1.02593	0.589148	1.06771	0.00538328	0.0400733	0.32239	0.916217	0.11071	0.805909	1.42276	1.46901	0.582412	0.472751	0.800379	0.232885
337.272	1	2.70047	183.256					22.3673	27.9768	31.3396	33.5914	24.6425	32.7807	34.9217	0.640499	0.80113	0.897424	0.961906	0.705649	0.93869	0.00460109	0.0645733	0.348157	0.67941	0.0364159	0.53271	1.42841	1.38558	0.562845	0.427656	0.991648	0.551488
536.368	1	0.972817	213.057					60.4315	119.053	169.825	59.314	213.187	199.954	202.877	0.297873	0.586825	0.837086	0.292365	1.05082	0.985596	0.0147516	0.150427	0.345745	0.00608449	0.767452	0.938962	1.22552	1.06828	0.561245	1.51437	0.15827	0.0615223
377.469	1	2.11287	200.951					34.9069	50.4545	62.0963	73.7077	63.9746	75.2669	72.2125	0.483391	0.698695	0.85991	1.0207	0.885921	1.0423	0.0178014	0.0911508	0.360187	0.89885	0.437102	0.800057	1.19492	1.24105	0.554653	0.359934	0.409585	0.242882
135.117	1	1.56043	119.972					118.682	48.3767	7.90169	54.5377	2.1457	17.7703	3.0596	38.7898	15.8114	2.58259	17.8251	0.7013	5.80802	0.0397461	0.127626	0.342405	0.0643723	0.292529	0.105397	1.17713	1.19894	0.549058	1.23153	0.585476	1.4299
552.357	1	0.972817	216.996		M+H-H2O, M+H			31.4901	69.6593	98.5358	42.8871	98.2375	110.265	124.414	0.253108	0.5599	0.792	0.344714	0.789603	0.886273	0.0110048	0.158917	0.358524	0.0278942	0.345956	0.64359	1.2668	1.0442	0.546775	1.30771	0.487142	0.400766
151.097	1	1.56043	195.062		M+H-H2O, M+H			305.798	119.711	5.40076	157.707	0.557697	33.3152	0.534443	572.181	223.991	10.1054	295.087	1.04351	62.3363	0.043417	0.160453	0.373666	0.0756618	0.933682	0.16862	1.15997	1.10688	0.544617	1.18933	0.272024	1.23673
209.19	1	1.49747	147.537					819.34	403.125	108.209	378.47	39.9057	187.59	68.2422	12.0064	5.90727	1.58567	5.54598	0.584765	2.74888	0.0574712	0.103788	0.373519	0.0576599	0.160708	0.0166776	1.09764	1.27047	0.533199	1.2506	0.723005	1.89475
319.193	1	1.07775	163.307					11.9229	7.42012	6.43524	8.06785	8.23182	4.91048	5.50868	2.16439	1.34699	1.1682	1.46457	1.49434	0.891407	0.0628389	0.203636	0.427662	0.0307019	0.08174	0.597285	1.04693	1.02543	0.523252	1.49082	0.914213	0.38561
367.208	1	0.972817	177.809		M+H, M+NH4			18.1078	29.2145	35.9885	21.6891	38.6016	39.3311	40.4653	0.447491	0.721964	0.889367	0.535994	0.953943	0.971972	0.00400139	0.120231	0.373237	0.0391579	0.737763	0.844216	1.35158	1.11806	0.498376	1.25252	0.15375	0.175147
740.624	1	12.0312	271.369					9.13492	5.42599	4.25746	3.91435	11.8766	4.50128	3.67509	2.48563	1.47642	1.15846	1.0651	3.23166	1.22481	0.0114684	0.154845	0.527609	0.759257	2.11621e-05	0.43167	1.3232	1.16244	0.497661	0.758537	1.49773	0.80362
686.462	1	3.56088	246.444					44.3512	35.4845	26.5825	32.0658	23.3188	31.7063	24.6538	1.79896	1.43931	1.07823	1.30064	0.945851	1.28606	0.022414	0.00794649	0.454226	0.000764523	0.394738	0.032177	1.26405	1.82244	0.49668	1.73775	0.375716	1.73927
486.429	1	7.247	216.344					5.18568	0.75305	1.34446	1.39843	7.22736	1.56002	1.45277	3.56951	0.518354	0.925445	0.962593	4.97487	1.07382	0.0171929	0.0573192	0.783176	0.908674	1.8883e-06	0.863288	1.28239	1.55994	0.495524	0.0360301	1.54667	0
333.461	1	2.13388	192.793					4.51548	6.91736	8.32515	8.71922	7.69308	8.75283	9.44358	0.478153	0.732493	0.881568	0.923296	0.814636	0.926855	0.0115045	0.175862	0.442809	0.647045	0.238169	0.671979	1.27208	1.03639	0.48003	0.296363	0.64426	0.374271
490.141	1	1.98013	191.908					0.908119	1.49364	2.20742	2.11884	2.20452	1.76917	2.44976	0.370697	0.609709	0.901076	0.864916	0.899891	0.722181	0.0154241	0.141415	0.666741	0.420017	0.616464	0.15912	1.15427	1.19822	0.458766	0.750749	0.315613	1.12822
1026.85	1	17.627	335.579					60.9809	46.0089	29.0611	25.8611	82.6191	26.313	33.9001	1.79884	1.35719	0.857257	0.762862	2.43714	0.776192	0.0285052	0.149828	0.426197	0.203944	1.85663e-05	0.242278	1.15629	1.07111	0.451241	0.820765	1.49299	0.973628
452.391	1	2.70047	205.596					50.181	27.3265	14.93	45.7335	13.7591	16.0857	13.335	3.7631	2.04922	1.11961	3.42957	1.0318	1.20627	0.0207978	0.201348	0.497244	0.0753179	0.831445	0.477146	1.29204	1.00933	0.428983	1.19012	0.130011	0.629904
442.215	1	2.04992	198.459					111.354	42.3241	9.00005	8.20579	7.91553	8.52076	8.11981	13.7138	5.21245	1.10841	1.01059	0.974842	1.04938	0.0125606	5.59179e-05	0.487319	0.957169	0.873545	0.824681	1.37657	2.28382	0.390701	0.120368	6.43084e-18	0.317732
229.217	1	1.91718	172.998					67.4957	40.0207	4.25774	59.8911	0.441972	12.0062	2.03905	33.1015	19.6271	2.0881	29.372	0.216754	5.8881	0.0778189	0.146794	0.504978	0.109324	0.111577	0.0427824	1.02165	1.1414	0.360357	1.07025	0.8732	1.67481
372.294	1	2.0709	177.723					140.852	31.8738	0.40533	0.44108	0.174914	0.249892	0.339938	414.347	93.7635	1.19236	1.29753	0.514545	0.735111	0.0157457	6.07621e-05	0.592668	0.394766	0.165223	0.475267	1.34416	2.32028	0.356818	0.509959	0.485228	8.61058e-17
418.695	1	2.11287	210.344					14.7394	26.2145	33.5491	39.7971	31.5349	39.2263	35.4964	0.415235	0.738511	0.945141	1.12116	0.888398	1.10508	0.00216992	0.0690891	0.647765	0.420759	0.344715	0.42368	1.41965	1.32406	0.327654	0.555812	0.522066	0.648838
438.339	1	2.28077	210.049					40.1033	39.7572	57.4572	42.7936	16.3981	41.7688	63.602	0.630535	0.625093	0.903386	0.672833	0.257824	0.656721	0.0512821	0.0638139	0.603117	0.0643088	0.00228794	0.0713436	1.0396	1.32263	0.312693	1.19246	1.39121	1.48372
915.685	1	16.179	308.746					511.064	385.197	279.006	245.534	518.667	239.521	298.978	1.70937	1.28838	0.933199	0.821246	1.7348	0.801133	0.0478478	0.171249	0.736906	0.443286	0.00639913	0.311343	1.05817	1.01952	0.202343	0.529772	1.18505	0.875667
470.365	1	4.82687	217.907					27.0809	39.1077	54.3961	32.5178	24.566	67.7249	58.4573	0.463259	0.668996	0.930527	0.556266	0.420239	1.15854	0.00864259	0.139655	0.76771	0.0402844	0.00727936	0.609262	1.332	1.07762	0.18266	1.21388	1.289	0.450898
635.468	1	1.0148	239.517					5.05361	9.3568	14.6357	5.5939	14.4827	14.445	14.979	0.33738	0.624662	0.977083	0.37345	0.966866	0.964353	0.0303453	0.18002	0.913587	0.0345392	0.889746	0.868614	1.12711	1.05272	0.0979153	1.27935	0.0971782	0.13784
688.588	1	11.2899	262.782		M+NH4, M+Na			440.957	283.671	235.006	233.286	409.805	211.843	235.583	1.87177	1.20412	0.99755	0.990248	1.73954	0.899228	0.00951455	0.152949	0.983547	0.954447	0.000290418	0.437981	1.33507	1.05576	0.0144799	0.0440268	1.44776	0.672353
607.28	1	2.0709	234.762					53.4691	18.5408	0.0246225	0.00517675	0.0148894	0.00175714	0.00683468	7823.22	2712.76	3.60258	0.757424	2.17851	0.257092	0.00128476	0.000319551	0.322808	0.838017	0.637972	0.497666	1.61312	2.25491	0	0	0	0
677.322	1	2.0709	248.903					39.2634	13.797	0.0981979	0.0314661	0.0886908	0.111505	0.0312615	1255.97	441.341	3.14118	1.00655	2.83706	3.56686	0.00239927	0.0175219	0.270365	0.99325	0.349299	0.158691	1.56136	1.77458	0	0	0	0
375.14	1	2.0919	177.676					56.6785	4.12364	0.0118763	0.0353844	0.0247379	0.0259426	0.0123328	4595.75	334.363	0.962987	2.86912	2.00586	2.10354	0.0189882	0.011775	0.973479	0.225277	0.594842	0.599933	1.31302	1.81381	0	0	0	0
376.27	1	2.0919	177.658					42.5597	3.75841	0.0528844	0.0222606	0.00706202	0.0106903	0.0124752	3411.55	301.271	4.23917	1.78439	0.566085	0.856926	0.0228352	0.00258831	0.251357	0.711535	0.715656	0.915686	1.28391	2.07292	0	0	0	0
286.31	1	2.15483	262.817					6.17256	0.533421	0.191508	0.0705044	1.37442	0.111849	0.118784	51.9645	4.49067	1.61223	0.59355	11.5707	0.941612	0.0172582	0.000502876	0.462846	0.521892	0.00351641	0.941138	1.35631	1.69453	0	0	1.43942	0
499.204	1	3.45595	207.871					32.6634	1.76543	0.087021	0.104527	0.113181	0.0922953	0.183266	178.23	9.63318	0.474835	0.570358	0.617581	0.503615	0.000123742	0.0115253	0.209983	0.347052	0.384908	0.214171	1.72183	1.85016	0	0	0	0
296.066	1	0.972817	150.831					9.1477	67.6249	11.5097	36.3694	8.86408	29.9875	89.3121	0.102424	0.757175	0.128871	0.407217	0.0992483	0.335761	0.00077628	0.329453	0.000923404	0.00372712	0.000817336	0.00271312	1.63328	0.75284	1.68315	1.64883	1.47011	2.29794
450.997	1	0.930867	178.261					0.579705	3.70707	0.9049	1.79139	0.769281	2.74315	4.09504	0.141563	0.90526	0.220975	0.437453	0.187857	0.669872	3.05355e-05	0.765842	5.41737e-05	0.000823555	3.27936e-05	0.0635896	1.67032	0.188865	1.67708	1.7015	1.49421	1.41547
258.11	1	1.49747	147.869					20.9267	84.941	24.3639	49.5084	27.7703	44.4411	114.847	0.182213	0.739601	0.212142	0.431081	0.241802	0.386959	0.000786652	0.234411	0.00099537	0.00352374	0.00142051	0.00334811	1.61462	0.897774	1.66174	1.64415	1.43658	2.28367
435.021	1	0.95185	176.824					9.71417	30.714	12.9121	18.3539	8.02957	24.8261	31.7289	0.306161	0.968013	0.406951	0.578458	0.253068	0.782443	0.000136891	0.871398	0.000237339	0.00367211	7.33853e-05	0.127876	1.58894	0.105143	1.63746	1.60564	1.51039	1.24001
820.781	1	0.8889	219.272		M+H-H2O, M+Na			88.9659	34.2711	67.8919	63.8341	70.2802	36.0961	23.004	3.86741	1.48979	2.95131	2.77491	3.05513	1.56912	0.0244188	0.231341	0.000219749	0.00104527	0.00648788	0.107306	1.2451	0.902814	1.62056	1.70455	1.2398	1.34339
810.752	1	0.909883	215.321					58.6567	18.066	47.5183	39.7952	39.8915	17.1394	9.27637	6.32324	1.94753	5.12251	4.28995	4.30033	1.84764	0.0257553	0.176229	0.000378295	0.00341883	0.0119697	0.155379	1.23389	0.986892	1.6168	1.63958	1.17057	1.1641
682.807	1	0.8889	199.271					165.711	71.821	123.67	114.954	127.148	72.9964	51.7673	3.20108	1.38738	2.38896	2.22059	2.45614	1.41009	0.0321502	0.245749	0.000294046	0.000737503	0.0038373	0.117662	1.1971	0.879892	1.60257	1.71162	1.26327	1.29498
752.793	1	0.8889	206.003					98.7573	41.5068	72.7617	70.6708	77.3562	45.0638	31.3736	3.14779	1.32299	2.31921	2.25256	2.46565	1.43636	0.0244575	0.310138	0.000352753	0.00043175	0.0017697	0.114673	1.2388	0.763093	1.59615	1.75379	1.30725	1.30082
750.795	1	0.909883	206.013					151.555	69.3412	113.453	108.073	123.492	74.3351	53.247	2.84627	1.30226	2.1307	2.02965	2.31924	1.39604	0.0317317	0.284451	0.000402499	0.000721825	0.00399878	0.101279	1.19442	0.806184	1.59389	1.72893	1.263	1.34944
524.712	1	3.77075	227.886					33.2614	1.52121	24.7718	6.60493	65.9714	1.73504	0.256826	129.509	5.92311	96.4536	25.7175	256.872	6.75569	0.0590496	0.411449	0.00313774	0.281714	0.000106247	0.356324	1.09113	0.630889	1.58925	0.723519	1.54648	0.726295
352.898	1	0.8889	160.888					227.099	121.477	164.36	157.996	185.913	128.132	101.098	2.24634	1.20159	1.62576	1.56281	1.83894	1.26741	0.0413603	0.314376	0.000844289	0.00233368	0.00149605	0.072532	1.15012	0.760835	1.58706	1.62386	1.31915	1.45658
570.993	1	0.930867	189.66					3.14671	15.1368	4.94761	7.30015	3.11646	12.791	18.466	0.170406	0.819713	0.267931	0.39533	0.168768	0.692679	0.000752901	0.494395	0.00117901	0.00431139	0.00108114	0.0882085	1.59645	0.541161	1.57858	1.60054	1.45098	1.42204
614.82	1	0.8889	187.823					127.132	56.4273	97.6454	90.7517	96.1175	55.0257	39.408	3.22605	1.43188	2.47781	2.30288	2.43904	1.39631	0.024571	0.207224	0.000516352	0.00104468	0.00662417	0.153586	1.23677	0.945157	1.57231	1.69071	1.21515	1.20448
503.008	1	0.930867	184.082					5.27775	20.0883	7.6589	10.3935	4.31586	16.7223	21.5732	0.244644	0.931167	0.355019	0.481776	0.200056	0.775141	0.000204625	0.779308	0.000651451	0.00439262	0.00019916	0.181221	1.57336	0.247436	1.5694	1.57439	1.46343	1.11277
742.763	1	0.8889	204.65					80.2659	26.9946	65.8558	54.4714	53.1513	23.6014	14.4163	5.56773	1.87251	4.56816	3.77847	3.6869	1.63714	0.0304261	0.185218	0.0010077	0.00690318	0.0139071	0.222126	1.20772	0.983997	1.56763	1.57427	1.14688	1.02947
598.278	1	1.22467	216.594					1.69848	5.28484	7.3731	5.51182	3.02335	4.48135	4.22349	0.402151	1.2513	1.74574	1.30504	0.715841	1.06106	0.000251158	0.516028	0.000341201	0.00891854	0.0251793	0.767963	1.54315	0.594949	1.56451	1.63688	0.85347	0.158593
433.331	1	1.4345	211.526					7.30906	18.7236	10.0499	14.9869	6.04392	13.1972	16.0645	0.454982	1.16553	0.625594	0.932922	0.376228	0.821514	0.00695782	0.255129	0.0020704	0.445452	0.000166149	0.168091	1.36171	0.844689	1.56437	0.750635	1.5104	1.28066
342.869	1	0.909883	159.254					66.4317	25.0741	51.8381	41.9541	42.714	22.2946	15.8647	4.18739	1.58049	3.26751	2.64449	2.69239	1.4053	0.0290074	0.193223	0.000973683	0.00343803	0.0112003	0.24895	1.21728	0.966146	1.56257	1.61803	1.1619	0.963023
478.845	1	0.909883	171.385					44.4357	19.4125	36.4393	31.1136	30.3924	17.9125	12.8277	3.46405	1.51333	2.84068	2.4255	2.36928	1.3964	0.0328847	0.199452	0.000847885	0.00747729	0.00982049	0.229014	1.19539	0.976105	1.55312	1.54494	1.16776	1.01707
410.857	1	0.909883	158.256					40.6791	14.8931	31.4801	26.6322	24.777	13.8852	10.1989	3.98857	1.46026	3.08661	2.61128	2.42937	1.36144	0.0578539	0.204586	0.00130666	0.0460356	0.00603791	0.280241	1.08346	0.928726	1.54895	1.33303	1.20818	0.961625
694.834	1	0.8889	164.874					7.83729	2.24149	3.77158	3.38576	5.24423	2.22955	1.30743	5.99443	1.71443	2.88473	2.58963	4.01111	1.70529	0.0225146	0.137627	0.000657273	0.00109803	1.41652e-05	0.0616701	1.25308	0.987525	1.54746	1.68188	1.48115	1.50713
544.338	1	4.2183	223.752					19.3904	6.77902	7.37829	7.075	19.4632	5.82402	5.30137	3.65763	1.27873	1.39177	1.33456	3.67135	1.09859	0.0714677	0.397424	0.00192874	0.0694202	0.000454049	0.420613	1.05162	0.721241	1.54621	1.42506	1.48827	1.08651
772.115	1	10.0727	268.956					34.5067	63.7001	41.2285	76.5328	15.2493	59.0736	70.9871	0.486098	0.897347	0.580789	1.07812	0.214818	0.832173	0.0272398	0.619333	0.000820264	0.65406	4.58722e-05	0.23859	1.18878	0.384601	1.54395	0.636945	1.4687	0.987626
995.748	1	17.3752	325.581					53.4686	36.5096	27.5921	30.3512	61.5379	31.0918	35.414	1.50982	1.03094	0.779129	0.85704	1.73767	0.877952	0.0190463	0.810437	0.00178807	0.0723613	4.54835e-05	0.169446	1.28511	0.168335	1.53974	1.14627	1.50173	1.16332
831.793	1	0.930867	175.859					21.6542	14.9328	22.729	23.8129	17.4188	15.5806	9.00493	2.4047	1.65829	2.52406	2.64443	1.93436	1.73023	0.066805	0.18736	0.00120449	0.000733694	0.0714041	0.0570291	1.01295	0.996976	1.53927	1.72957	0.872007	1.46625
315.018	1	0.972817	156.104					3.45553	23.1494	8.72086	13.5654	2.45015	18.1295	22.9821	0.150357	1.00728	0.379462	0.590259	0.106611	0.788851	0.000293758	0.979253	0.00137075	0.0152996	0.000476578	0.220505	1.62717	1.19654e-17	1.53631	1.43032	1.48757	1.0101
824.797	2	0.8889	345.683					18.3656	7.03111	12.3488	12.2364	16.1398	7.60928	4.74602	3.86969	1.48148	2.60193	2.57825	3.40071	1.6033	0.0419208	0.278165	0.00153315	0.00156017	0.00427979	0.150925	1.1416	0.850527	1.53578	1.71142	1.27652	1.28506
818.783	1	0.8889	219.281					101.332	44.7359	71.6156	71.6569	84.7361	48.4212	35.9877	2.81573	1.24309	1.99	1.99115	2.35459	1.34549	0.040016	0.381697	0.00133359	0.00135854	0.0027152	0.146782	1.14838	0.67495	1.53495	1.72891	1.28098	1.19112
354.896	1	0.8889	160.855					67.8649	33.7909	48.0995	47.1561	54.498	35.7984	28.2504	2.40227	1.19612	1.70262	1.66922	1.92911	1.26718	0.0344063	0.365082	0.00179822	0.00267718	0.00132686	0.133998	1.17758	0.696307	1.53386	1.62002	1.31107	1.23515
895.756	1	0.930867	180.387					3.64866	2.5711	5.41916	4.93452	3.00086	2.39775	1.00235	3.64012	2.56508	5.40647	4.92297	2.99383	2.39214	0.088552	0.24265	0.000957855	0.0170659	0.0805044	0.163788	1.03614	0.855895	1.53253	1.45602	0.843641	1.32643
256.821	1	0.993817	161.257					19.8859	3.90375	9.87262	5.8869	12.8618	3.44587	2.14881	9.25438	1.8167	4.59446	2.73961	5.98552	1.60362	0.014107	0.101291	0.00458239	0.0108142	0.00109426	0.206045	1.34683	0.978339	1.52202	1.49028	1.40379	1.01663
722.815	2	0.909883	326.414					9.48672	2.92275	5.99554	5.80447	8.309	3.24544	1.9734	4.8073	1.48107	3.03818	2.94136	4.2105	1.6446	0.0229913	0.324359	0.000937248	0.00101874	0.00279573	0.14807	1.23842	0.513849	1.52015	1.68059	1.30217	1.28428
305.095	1	0.993817	152.549		M+H-H2O, M+H, M+Na			24.1415	33.299	18.6205	30.8424	22.8258	30.734	40.7869	0.591893	0.816415	0.456531	0.756185	0.559637	0.753527	0.026856	0.252844	0.00321761	0.124585	0.00931037	0.0970659	1.13552	0.871927	1.51759	0.931407	1.23169	1.35514
791.804	2	0.8889	339.36					9.9883	4.03707	6.45666	7.28486	8.90174	3.54509	2.55742	3.90561	1.57857	2.52468	2.84852	3.48075	1.3862	0.0450771	0.203236	0.000496189	0.00045823	0.007383	0.223323	1.11028	0.704968	1.51672	1.69369	1.24403	1.08457
490.871	1	0.930867	171.269					28.7193	12.8914	18.6809	18.0682	23.5973	16.1146	11.4097	2.51708	1.12986	1.63727	1.58358	2.06817	1.41236	0.0232034	0.491203	0.00107979	0.00107963	0.000381408	0.0114334	1.26522	0.569289	1.51453	1.69666	1.39512	1.84375
790.541	1	8.09325	268.846					1263.2	1652.45	1364.4	1661.16	1314.05	1713.26	1846.16	0.684229	0.895071	0.739046	0.899792	0.711775	0.928013	0.00102664	0.192045	0.00329765	0.138167	0.00220202	0.364053	1.50291	0.97043	1.49674	0.984086	1.2808	0.779699
734.823	1	0.930867	166.391					20.1562	10.9814	15.8758	17.3081	13.8935	11.2897	7.3512	2.74189	1.49383	2.15962	2.35445	1.88996	1.53577	0.05527	0.184616	0.00225165	0.000868821	0.0279187	0.0770804	1.07283	0.916969	1.4886	1.73804	1.01562	1.3555
453.168	1	1.4555	266.582					26.4416	57.2992	36.3618	65.7871	21.9441	69.7652	67.8022	0.389981	0.845094	0.536293	0.970281	0.323649	1.02895	0.000445049	0.477605	0.00180348	0.736062	4.43462e-05	0.837868	1.53439	0.563897	1.4834	0.272531	1.48793	0.152761
921.764	1	0.930867	183.405					8.59213	2.98017	6.48345	6.46506	8.04564	2.87294	1.21964	7.0448	2.44348	5.31586	5.30079	6.59672	2.35556	0.0499736	0.166686	0.00120722	0.000244206	0.0199483	0.177035	1.08102	0.96243	1.47825	1.77217	1.12952	0.901796
514.877	1	0.930867	174.36					4.60883	16.3165	9.12708	12.8205	6.67367	17.9976	20.2726	0.227343	0.804855	0.450217	0.632404	0.329196	0.887779	0.000212561	0.287396	0.00196107	0.0212417	0.0010207	0.458254	1.61631	0.772487	1.4777	1.3731	1.44329	0.570698
284.91	1	0.909883	160.473					35.7475	16.8601	24.9292	24.269	26.2545	15.0037	12.4543	2.87029	1.35376	2.00165	1.94864	2.10807	1.2047	0.0320179	0.204513	0.00203179	0.00686007	0.00266923	0.37997	1.19413	0.959547	1.47487	1.52857	1.26833	0.789243
888.767	1	0.909883	228.069					32.4523	13.1042	21.3082	21.6021	27.9299	14.5164	10.5544	3.07477	1.24159	2.01889	2.04674	2.64629	1.37539	0.054364	0.474422	0.00332534	0.00224331	0.00257891	0.180973	1.09772	0.552892	1.45857	1.70957	1.29987	1.14708
804.612	1	7.28898	284.977		M+H, M+Na			436.957	824.89	1035.9	771.327	427.715	968.379	690.915	0.632433	1.19391	1.49931	1.11639	0.619056	1.40159	0.0274948	0.22276	0.00271953	0.459569	0.00969043	0.0245907	1.13366	0.91204	1.45651	0.633312	1.22562	1.74019
184.074	1	1.20368	126.896					149.14	381.185	647.301	507.528	254.711	400.03	331.515	0.449875	1.14983	1.95256	1.53094	0.768325	1.20667	0.00415675	0.700142	0.00400649	0.00770188	0.134037	0.21346	1.37602	0.302685	1.45591	1.48638	0.746401	1.05289
770.983	1	10.0727	268.963					168.601	291.466	226.904	341.867	97.1548	285.619	340.273	0.495489	0.856565	0.66683	1.00468	0.28552	0.839383	0.0210931	0.43759	0.00296269	0.97042	0.000171266	0.231129	1.23185	0.606731	1.44587	0.388285	1.43485	1.02702
488.874	1	0.909883	169.611					111.802	55.2645	77.0025	76.4731	92.2629	63.4132	52.2912	2.13806	1.05686	1.47257	1.46245	1.76441	1.21269	0.0506481	0.723727	0.00450997	0.00512516	0.000505234	0.123229	1.10508	0.258429	1.44098	1.60822	1.35679	1.27436
1021.77	1	17.4171	330.107					46.6336	30.6146	21.8598	24.1369	59.2245	27.8603	28.1517	1.65651	1.08749	0.776503	0.857387	2.10377	0.989651	0.0166935	0.525178	0.00374269	0.155759	7.45551e-05	0.908391	1.31617	0.504589	1.43936	0.916234	1.51736	0.173234
770.703	1	10.0727	268.965					128.732	183.17	158.831	198.406	108.031	187.083	204.357	0.629937	0.896323	0.777223	0.970882	0.528638	0.915474	0.0382918	0.541596	0.00549881	0.787798	0.00483641	0.31754	1.13678	0.478205	1.43177	0.380684	1.26171	0.842988
226.952	1	0.8889	164.138					916.605	415.27	578.187	560.07	744.585	475.074	413.453	2.21695	1.00439	1.39843	1.35461	1.80089	1.14904	0.0355289	0.973532	0.00533373	0.00955283	7.73678e-05	0.185363	1.18236	0.0260017	1.42858	1.51658	1.4438	1.13239
726.829	1	0.8889	164.734					24.1758	7.50789	11.7631	10.9322	20.1956	9.62658	5.67305	4.26151	1.32343	2.07351	1.92704	3.55993	1.6969	0.0436922	0.350549	0.00311217	0.00717402	0.000141192	0.0401047	1.13423	0.580798	1.42734	1.5431	1.44545	1.5739
277.062	1	0.972817	155.096					218.493	457.602	285.271	356.063	165.265	397.649	428.377	0.510048	1.06822	0.665936	0.831191	0.385793	0.928269	0.0100718	0.665	0.00689174	0.109167	0.00056249	0.489243	1.29152	0.33807	1.42728	1.13588	1.48609	0.602774
887.769	1	0.8889	180.412		M+H-H2O, M+H			20.5652	7.84546	16.6067	16.2711	16.6425	8.24072	6.27085	3.27949	1.2511	2.64823	2.59472	2.65395	1.31413	0.0670397	0.582534	0.00348193	0.00210341	0.0285823	0.420638	1.04156	0.409722	1.42713	1.62976	1.05824	0.773575
784.668	1	10.5134	288.248					11.0715	61.1379	44.3151	51.088	12.252	50.3502	56.7287	0.195166	1.07772	0.781175	0.900567	0.215976	0.887562	3.05634e-07	0.711997	0.00417032	0.322892	2.44869e-07	0.207288	1.7309	0.276198	1.42671	0.96247	1.55911	1.07091
559.128	1	0.95185	201.584					2.36888	8.82362	1.63892	3.22086	0.713083	4.14365	7.13645	0.33194	1.23641	0.229654	0.451325	0.0999212	0.580632	0.0106681	0.605591	0.00551365	0.025403	0.0030413	0.0785347	1.2039	0.484427	1.42668	1.28978	1.35932	1.3099
221.019	1	0.972817	151.065					2.15534	7.8668	1.60739	5.20161	2.31993	3.28247	9.3544	0.230409	0.840973	0.171833	0.556061	0.248005	0.350902	0.0153229	0.582984	0.0120118	0.101848	0.0171559	0.0289373	1.30311	0.330835	1.42664	1.07723	1.17095	1.82664
746.538	1	4.95277	271.33					25.8683	45.2013	51.6509	54.0415	33.4253	49.1635	41.165	0.628406	1.09805	1.25473	1.3128	0.811984	1.1943	0.0114879	0.271752	0.0134436	0.00814591	0.0423271	0.0594046	1.24898	0.908978	1.40524	1.49954	0.998929	1.54826
823.796	2	0.909883	345.687					17.3821	5.77832	11.093	10.3344	15.3046	8.59534	4.9574	3.50629	1.16559	2.23766	2.08465	3.08722	1.73384	0.0702782	0.539917	0.00355362	0.00209239	0.00843566	0.0117789	1.02456	0.559686	1.40412	1.6821	1.23531	1.90331
276.072	1	1.0358	157.001		M+H-H2O, M+H			16.3388	44.6073	28.2422	36.9887	26.0935	43.0293	49.147	0.332447	0.907631	0.574647	0.752614	0.530928	0.875523	0.000810528	0.644379	0.00866413	0.0960926	0.00586972	0.404644	1.49807	0.35522	1.39392	1.0876	1.28358	0.729526
184.073	1	1.24565	225.811					1.35457	5.79787	9.01768	6.25037	3.2704	5.88614	4.74743	0.285326	1.22126	1.89949	1.31658	0.688877	1.23986	0.000436263	0.646181	0.00938534	0.0502129	0.0370948	0.219956	1.58507	0.407935	1.38813	1.18615	0.961328	0.907414
840.586	1	7.87657	289.998		M+H-H2O, M+Na			10.9268	43.4276	14.1619	11.0853	21.693	37.8428	32.2683	0.338623	1.34583	0.438881	0.343535	0.672271	1.17276	0.00196599	0.653353	0.00564917	0.00309686	0.0520095	0.328249	1.46266	0.361031	1.38351	1.83525	0.945152	0.868337
806.914	1	0.8889	221.963					19.9636	7.90928	10.6414	11.5902	9.88834	7.57147	5.86558	3.40351	1.34842	1.81421	1.97596	1.68582	1.29083	0.081338	0.234142	0.00702189	0.000248614	0.0255233	0.194213	1.00222	0.849463	1.3814	1.84904	1.01083	1.00497
886.769	1	0.8889	228.077					53.4791	22.4352	35.3314	36.6777	46.958	25.6007	18.5585	2.88166	1.20889	1.90379	1.97633	2.53027	1.37946	0.0408386	0.473536	0.00497358	0.00272591	0.001787	0.15037	1.13804	0.526059	1.37972	1.69054	1.30939	1.17477
453.271	1	1.49747	184.614					2.67305	3.91372	2.61138	5.0454	2.68898	4.48253	5.12741	0.521326	0.763294	0.509297	0.984006	0.524433	0.874229	0.00523136	0.179446	0.00218043	0.922943	0.0030102	0.444301	1.21196	0.870916	1.37572	0.193399	1.26701	0.496701
558.859	1	0.8679	182.028					38.6135	17.6862	25.3494	25.7643	33.6908	20.9259	17.1797	2.24763	1.02949	1.47555	1.49969	1.96108	1.21806	0.0602846	0.868352	0.00830438	0.00684314	0.000504558	0.145373	1.06432	0.0418754	1.34904	1.61157	1.35938	1.1457
299.044	1	0.95185	152.679					285.532	575.799	374.469	479.462	209.811	478.688	530.085	0.538653	1.08624	0.706432	0.9045	0.395807	0.90304	0.013243	0.547668	0.00821069	0.297003	0.000329895	0.322728	1.27369	0.465635	1.34703	0.894563	1.51202	0.848554
499.356	1	7.05813	214.824					12.5297	16.2933	10.008	5.40392	5.63823	8.98739	6.36479	1.9686	2.55991	1.57239	0.849033	0.885846	1.41205	0.0221159	0.231927	0.00924694	0.468114	0.554268	0.183877	1.20283	0.949501	1.34102	0.657397	0.430108	1.1057
660.495	1	6.5125	259.568					1.63819	3.8329	1.67806	2.67351	2.10431	3.04659	3.26653	0.501508	1.17338	0.513711	0.818455	0.644201	0.932667	0.0219557	0.492732	0.00180003	0.164629	0.00676449	0.682426	1.00313	0.603844	1.34031	0.801092	1.08905	0.26154
533.469	1	3.47692	239.239					1.96555	4.19413	2.90691	2.98794	8.61042	7.38039	7.77052	0.252949	0.53975	0.374095	0.384523	1.10809	0.949794	0.0137739	0.3135	0.0108328	0.0284572	0.595585	0.874334	1.26737	0.828396	1.33498	1.3306	0.269571	0.177151
858.791	2	0.909883	351.907					13.2814	5.10219	8.35342	9.21559	12.5354	5.79255	3.94733	3.36465	1.29257	2.11622	2.33464	3.17566	1.46746	0.049305	0.458931	0.0107616	0.00475531	0.00892289	0.202769	1.11204	0.473021	1.33198	1.53446	1.16976	1.03483
1003.86	1	1.0148	257.756					7.54247	5.70479	7.61658	2.63235	0.627404	1.10063	1.23988	6.08324	4.60109	6.14301	2.12307	0.506021	0.88769	0.0158748	0.277152	0.0242451	0.0649344	0.143494	0.771186	1.36163	0.907308	1.32098	1.41836	0.390317	1.27665e-17
943.899	1	1.0148	249.864					9.33296	7.19008	8.53804	3.32769	0.823983	2.06764	2.27882	4.09552	3.15518	3.74669	1.46027	0.361583	0.90733	0.0245647	0.278397	0.0179502	0.324858	0.103502	0.851122	1.26836	0.879626	1.31651	0.951026	0.805904	0.122092
905.042	1	6.91123	292.758					17.8215	92.2692	59.6172	98.4099	25.3258	105.776	128.54	0.138646	0.717827	0.463804	0.7656	0.197027	0.822909	0.00293759	0.210177	0.0235129	0.250271	0.00462617	0.388336	1.51136	0.94343	1.31095	0.785116	1.3404	0.75411
550.387	1	3.91763	230.201					661.563	325.344	352.638	297.172	705.004	269.099	233.264	2.83612	1.39475	1.51176	1.27397	3.02235	1.15362	0.00848845	0.218579	0.0106027	0.243479	7.5564e-06	0.237524	1.40141	0.944343	1.30506	0.784436	1.53078	1.02426
610.937	1	1.0148	198.281					24.3237	17.541	26.1994	14.1959	6.59309	11.4998	10.2875	2.36441	1.70508	2.54673	1.37993	0.640886	1.11785	0.0498396	0.289958	0.0138712	0.21588	0.227283	0.78426	1.07021	0.821769	1.29812	1.10845	0.663171	0.234623
194.044	1	1.0148	131.063					1.21612	4.44497	2.51683	3.95675	2.52277	4.25394	4.86848	0.249794	0.913011	0.516964	0.812728	0.518185	0.873772	0.000335574	0.662814	0.00446006	0.219581	0.00478528	0.377362	1.49251	0.276716	1.29319	0.582643	1.2099	0.189881
892.784	2	0.909883	361.122					8.9146	3.31531	5.2174	5.9286	8.64449	4.06271	2.33709	3.81441	1.41857	2.23244	2.53675	3.69883	1.73836	0.0622656	0.338757	0.0181527	0.00106185	0.00420181	0.090907	1.09502	0.90053	1.29126	1.68083	1.29232	1.34598
800.576	1	6.34463	280.757					119.018	228.302	265.329	234.167	127.062	261.627	195.621	0.608414	1.16707	1.35635	1.19705	0.649535	1.33742	0.0460786	0.203626	0.0159203	0.169814	0.0164359	0.0417173	1.05453	0.957966	1.2888	0.932463	1.16862	1.61372
760.824	1	0.909883	167.961		M+H-H2O, M+NH4			59.1935	24.5478	33.5224	35.9353	52.183	28.3301	22.4177	2.64048	1.09501	1.49535	1.60298	2.32775	1.26373	0.0486813	0.652456	0.0132774	0.00429317	2.03387e-05	0.138944	1.12139	0.35635	1.28157	1.6216	1.49036	1.20365
840.586	1	7.79263	288.959					4.90241	46.1918	8.41848	4.42944	11.2623	22.8368	17.1968	0.285078	2.68608	0.489539	0.257574	0.65491	1.32797	0.000169539	0.398856	0.0138376	9.10752e-05	0.0109951	0.260804	1.59072	0.676723	1.28016	1.95713	1.12944	1.01523
882.602	1	7.8556	291.841		M+H, M+NH4			84.8185	60.7865	77.7988	56.9481	138.116	70.2502	59.3462	1.42922	1.02427	1.31093	0.959592	2.32729	1.18374	0.0489142	0.910061	0.0129742	0.830456	1.41612e-05	0.152947	1.06266	0.0918698	1.27767	0.381214	1.5124	1.16945
322.077	1	1.0358	155.965		M+H-H2O, M+H			41.0894	107.105	70.1977	90.5057	62.2074	105.019	116.013	0.354181	0.923218	0.605086	0.780136	0.536212	0.90524	0.00202606	0.701584	0.020555	0.164035	0.0111364	0.580343	1.43483	0.28976	1.27041	0.962729	1.23492	0.483715
904.735	1	6.91123	293.784					19.947	55.9521	43.6439	56.0381	27.3653	58.2404	68.2241	0.292374	0.820122	0.639714	0.821383	0.40111	0.853663	0.000763662	0.255739	0.0259547	0.201852	0.00319895	0.30627	1.5287	0.861626	1.27018	0.842342	1.36132	0.890704
1020.8	1	16.3259	329.188					14.7204	7.53402	2.82896	2.89882	23.612	3.19259	5.45043	2.70078	1.38228	0.519034	0.531851	4.33214	0.585749	0.0657361	0.256951	0.00901646	0.0291023	0.00212466	0.0193827	1.08074	0.886492	1.26724	1.31756	1.39752	1.62748
639.888	1	1.0148	209.443					8.62522	4.42061	9.33913	5.92255	2.68504	3.30279	3.38455	2.54841	1.30612	2.75934	1.74988	0.793322	0.975842	0.0637301	0.61046	0.0291779	0.0230822	0.424822	0.943961	1.05055	0.389322	1.26541	1.43463	0.304738	0.129713
498.346	3	2.8054	648.958					89.5832	22.0158	29.0234	24.1246	94.9924	15.1387	16.7709	5.3416	1.31274	1.73058	1.43848	5.66414	0.902681	0.00613521	0.391391	0.0246356	0.0429356	0.0011091	0.554643	1.46386	0.683606	1.26253	1.25204	1.44905	0.522202
533.467	1	3.26708	231.662					2.61663	5.21679	4.59622	4.36349	10.6014	7.99215	10.1744	0.257178	0.512737	0.451744	0.428869	1.04197	0.785516	0.00479797	0.227417	0.0174212	0.0318845	0.850365	0.440048	1.367	0.920193	1.25977	1.30295	0.154322	0.711723
864.576	1	5.81317	288.83					31.2555	119.471	102.916	124.709	33.7035	129.941	137.381	0.227509	0.86963	0.749126	0.907756	0.245328	0.945841	1.10819e-05	0.22367	0.0182969	0.31385	8.67331e-05	0.628351	1.68106	0.913815	1.25518	0.688681	1.53576	0.434707
535.505	1	10.5764	245.375					3.39568	7.99047	5.0255	5.09108	3.55504	5.73361	8.29369	0.409429	0.96344	0.605943	0.61385	0.428644	0.691322	0.00514297	0.872907	0.0172731	0.0946337	0.00327246	0.0442138	1.34154	0.135889	1.24939	1.1666	1.23546	1.64076
286.056	1	1.0358	156.748					9.84527	26.1371	16.6557	22.3192	15.6512	25.7718	28.2187	0.348891	0.926231	0.590237	0.790936	0.554637	0.913288	0.00274059	0.714868	0.0240836	0.208894	0.0173064	0.626033	1.4141	0.269667	1.24712	0.86634	1.163	0.400311
324.056	1	1.0358	155.927					6.01485	20.981	17.6146	24.79	7.54904	18.9704	24.2861	0.247666	0.863909	0.725296	1.02075	0.310838	0.781121	3.85988e-05	0.394206	0.015807	0.81966	8.63125e-05	0.214117	1.6304	0.630267	1.24508	0.335793	1.50594	1.02042
904.932	1	6.91123	292.758					24.5416	85.3617	62.189	92.1804	33.1458	95.3807	112.299	0.218539	0.760132	0.553782	0.820851	0.295158	0.849349	0.00274521	0.245469	0.0343982	0.350772	0.00581538	0.424758	1.48272	0.865433	1.2326	0.615438	1.31353	0.692499
556.861	1	0.8889	180.464					131.063	67.9349	90.3624	91.7764	112.094	79.2193	68.0767	1.92523	0.997918	1.32736	1.34813	1.64659	1.16368	0.0666974	0.988548	0.0233235	0.0165611	0.000692047	0.194672	1.04455	3.54054e-17	1.22182	1.50257	1.35013	1.10388
770.885	1	10.0727	268.964					127.095	191.17	166.29	210.367	95.3314	194.12	210.673	0.603283	0.907427	0.789328	0.998547	0.452509	0.921426	0.0435963	0.587688	0.026851	0.990252	0.00329338	0.465227	1.0964	0.427829	1.20825	0.270015	1.27667	0.630053
598.381	1	3.45595	233.576					4.56363	6.04438	3.33929	2.0262	5.23466	3.92554	2.70557	1.68675	2.23405	1.23423	0.748898	1.93477	1.45091	0.0173831	0.279496	0.123189	0.139573	0.000100976	0.0640337	1.19397	0.883712	1.2069	0.720102	1.52793	1.86198
810.683	1	10.7442	292.239		M+H, M+Na			45.585	132.477	97.802	116.7	40.8044	108.563	125.279	0.363867	1.05746	0.780673	0.931518	0.325708	0.866572	0.000134514	0.793268	0.0268268	0.575562	5.45138e-07	0.0549242	1.63034	0.207366	1.20346	0.898939	1.55322	1.52903
394.368	1	3.98058	209.334					39.2014	67.5537	48.0126	66.3675	97.6218	78.3489	122.483	0.320055	0.551533	0.391992	0.541849	0.79702	0.639669	0.0241717	0.282997	0.0347682	0.0931644	0.407497	0.20471	1.18588	0.816208	1.20249	1.07757	0.431314	1.06861
605.551	1	7.89755	254.227					145.802	85.6605	122.057	81.1199	157.82	85.1346	79.7067	1.82923	1.0747	1.53133	1.01773	1.98001	1.0681	0.00638761	0.563603	0.0269615	0.918651	4.48271e-05	0.59508	1.36222	0.446099	1.1981	0.326243	1.49812	0.467821
731.882	1	1.0148	217.049					11.201	6.39787	12.1566	7.50504	3.48022	4.42513	4.47037	2.5056	1.43117	2.71937	1.67884	0.778507	0.98988	0.0586548	0.529595	0.038942	0.0264291	0.431098	0.9775	1.07485	0.509956	1.19756	1.53	0.386546	0.0940755
954.757	1	0.909883	235.357					16.7855	7.50055	10.3346	11.2767	14.6968	7.8476	6.3305	2.65153	1.18483	1.6325	1.78133	2.32159	1.23965	0.0535752	0.568775	0.036833	0.0150463	0.00326946	0.382004	1.07993	0.493036	1.18926	1.50346	1.24697	0.745401
441.334	1	2.0709	222.361					13.3939	19.4636	40.63	32.9471	63.0564	27.6464	27.3126	0.490392	0.712622	1.48759	1.2063	2.30869	1.01222	0.0218316	0.182262	0.0307726	0.382988	9.47037e-05	0.950537	1.23096	0.99171	1.17684	0.584489	1.44195	0.0549835
848.551	1	5.3305	288.915					2.43041	6.9578	5.22139	7.97505	3.39761	7.42817	7.52213	0.323102	0.924978	0.694138	1.06021	0.451682	0.987509	0.000149862	0.581771	0.0225588	0.626074	0.000990769	0.915106	1.66675	0.37734	1.17502	0.489938	1.46423	1.38458e-16
388.317	1	3.37202	202.227		M+H, M+Na			150.255	195.805	160.74	206.97	276.622	278.697	330.524	0.454596	0.592407	0.486318	0.626188	0.836921	0.843199	0.0334656	0.187155	0.0409196	0.110297	0.488553	0.51556	1.15265	0.979222	1.17338	1.03583	0.357924	0.563958
837.892	1	1.0148	233.333					14.4471	8.86675	16.5616	9.51105	4.29922	5.33886	6.9595	2.07589	1.27405	2.37971	1.36663	0.617748	0.767132	0.0425274	0.669978	0.0317433	0.176162	0.178389	0.460798	1.08736	0.317923	1.17232	0.961654	0.691142	0.787383
888.569	1	6.93222	290.78					1410.01	2656	2262.92	2780.16	1693.84	2839.73	3104.35	0.454206	0.855572	0.72895	0.895568	0.545635	0.914759	0.00210817	0.261135	0.0497841	0.408341	0.00691732	0.504925	1.47916	0.860008	1.16463	0.5478	1.2874	0.583467
905.595	1	6.91123	293.78		M+H-H2O, M+H			7136.57	12708.8	10761.5	13247.1	8279.13	13453.2	14679	0.486176	0.865779	0.733125	0.902455	0.564013	0.916491	0.00291926	0.314947	0.0522121	0.445481	0.00839179	0.515431	1.44437	0.766314	1.15289	0.504863	1.27011	0.568637
897.855	1	1.0148	241.693					4.1974	3.38979	4.60702	2.39028	1.01523	0.89987	0.941239	4.45945	3.60141	4.89463	2.53951	1.07861	0.956048	0.0349131	0.252643	0.0490496	0.00423595	0.837081	0.914015	1.23795	0.913926	1.1517	1.63755	1.02783e-18	5.28827e-17
890.592	1	5.87613	293.854					9.71657	89.8254	62.9865	95.2607	10.5846	96.657	89.756	0.108255	1.00077	0.701753	1.06133	0.117926	1.07689	7.03736e-05	0.995984	0.032407	0.620256	0.000167064	0.630309	1.69397	8.67376e-18	1.14917	0.431254	1.52765	0.415242
367.033	1	0.95185	160.661					4.14201	11.3972	6.95658	8.10413	3.15418	9.97719	10.8095	0.383181	1.05437	0.643559	0.74972	0.291796	0.922999	0.00138618	0.767385	0.0359854	0.0790944	0.00067737	0.632287	1.48093	0.264239	1.14835	1.20602	1.44949	0.515377
886.561	1	5.30953	290.79					7.91082	82.7467	66.3941	90.6259	10.6513	96.6056	99.177	0.0797646	0.834333	0.66945	0.91378	0.107397	0.974073	9.15723e-05	0.285598	0.0323598	0.444133	0.000175554	0.846905	1.69305	0.806518	1.14337	0.501942	1.52169	0.185181
795.819	2	0.8889	342.58					17.1458	7.15821	9.72617	11.0187	16.2347	9.23724	6.00197	2.85669	1.19265	1.6205	1.83585	2.7049	1.53904	0.0681123	0.444915	0.04497	0.00431905	7.22865e-05	0.0790333	1.03117	0.583325	1.13849	1.68655	1.4482	1.44867
837.547	1	7.1421	281.613					1.96034	3.24883	2.55293	2.15446	3.06498	2.94762	3.49364	0.561118	0.929927	0.730738	0.61668	0.877303	0.843709	0.0316344	0.787352	0.0921175	0.0173584	0.521002	0.47579	1.19663	0.151261	1.13539	1.7916	0.242614	0.620658
750.584	1	7.87657	274.594		M+H-H2O, M+H, M+Na			189.922	656.637	420.608	667.491	173.784	631.436	802.398	0.236693	0.818344	0.524189	0.831871	0.216582	0.786937	0.0103081	0.43301	0.0569001	0.454399	0.00974338	0.35937	1.39043	0.607612	1.12908	0.497466	1.26836	0.79812
184.074	1	1.47648	126.896					598.305	1020.38	1281	1058.13	773.782	1184.75	997.229	0.599967	1.02322	1.28456	1.06107	0.775932	1.18804	0.00730982	0.923653	0.0378278	0.518961	0.0386688	0.152105	1.30437	0.0750355	1.1186	0.462962	1.04072	1.19081
536.459	1	4.51207	234.178					6.52459	7.67189	6.21764	7.32807	4.60061	3.73071	4.67334	1.39613	1.64163	1.33045	1.56806	0.984439	0.798297	0.0276583	0.282534	0.0603397	0.0283866	0.858046	0.0732852	1.18798	0.844016	1.11603	1.57207	0.209515	1.35951
776.798	1	0.930867	207.282					13.9409	33.0994	26.1306	35.1897	16.6078	38.0447	36.6894	0.379972	0.902153	0.712211	0.959125	0.452659	1.03694	0.000366376	0.324668	0.0452383	0.733219	9.45362e-05	0.694137	1.56533	0.741117	1.11317	0.742099	1.51897	0.375571
366.334	1	3.16215	196.687					51.5566	92.8817	67.6151	75.3023	72.4179	102.846	112.308	0.459065	0.827027	0.602051	0.670499	0.644816	0.915755	0.0159157	0.424962	0.050369	0.115163	0.123402	0.682207	1.24157	0.612634	1.11131	1.07114	0.756444	0.359408
862.552	1	5.9601	286.754					20.8981	33.1061	26.0911	26.8447	28.5384	35.5804	34.9431	0.598062	0.947428	0.746673	0.768242	0.816712	1.01824	0.0234933	0.763209	0.0476996	0.0737329	0.117952	0.897041	1.17076	0.256434	1.11032	1.17174	0.785341	0.0889205
1019.75	1	16.8925	327.339					21.0559	8.66715	4.94672	6.67296	30.558	7.09378	7.63617	2.75739	1.13501	0.647801	0.873862	4.00174	0.928972	0.00412838	0.538113	0.0256648	0.420428	8.84801e-05	0.698071	1.48344	0.389368	1.09947	0.626864	1.52832	0.494925
816.557	1	8.40803	277.446					144.962	176.82	159.131	177.785	158.215	169.194	177.734	0.815609	0.994856	0.895331	1.00028	0.890174	0.951948	0.00163584	0.938029	0.042816	0.99798	0.055189	0.417205	1.44371	0.0554237	1.09867	0.230108	0.915769	0.712252
633.582	1	12.5978	259.792					73.8504	107.764	84.9084	109.154	86.0832	115.225	138.32	0.533909	0.779094	0.613854	0.789141	0.622347	0.833027	0.0409062	0.287193	0.0516371	0.460937	0.0603738	0.446918	1.06766	0.803039	1.0969	0.486735	0.913905	0.658966
866.591	1	5.9601	290.892					16.1548	99.6549	79.6962	103.052	15.9311	103.164	100.813	0.160245	0.98851	0.790532	1.02221	0.158026	1.02332	3.51186e-06	0.908551	0.0469912	0.810083	3.10632e-05	0.815167	1.70968	0.0779467	1.08467	0.326819	1.55657	0.233329
628.472	1	2.42767	243.255					3.39902	2.23708	1.9552	2.55457	0.837324	1.28866	1.38164	2.46014	1.61915	1.41513	1.84894	0.606037	0.932706	0.0095576	0.194805	0.171203	0.067775	0.20379	0.83212	1.24916	0.988272	1.07045	1.18624	0.529937	2.12505e-17
806.651	1	10.5134	286.018					2.2775	14.2335	7.67206	12.8018	1.75396	10.2792	16.0466	0.141931	0.88701	0.478112	0.79779	0.109304	0.640586	0.0122933	0.713798	0.0702847	0.592053	0.0108467	0.176247	1.37197	0.290486	1.0696	0.396748	1.25344	1.24293
627.535	1	6.91123	255.203					2973.23	4686.85	3968.69	4872.57	3197.59	5088.53	5378.11	0.552839	0.871469	0.737934	0.906	0.594557	0.946156	0.0102931	0.369466	0.074353	0.501524	0.0171294	0.70098	1.34336	0.689415	1.06883	0.449006	1.18455	0.337283
497.347	1	4.617	218.928					18.6155	8.15263	10.2954	8.73771	21.6159	8.63093	8.4052	2.21476	0.969951	1.22488	1.03956	2.57173	1.02686	0.00532928	0.756873	0.0692381	0.742767	7.0015e-05	0.84483	1.45251	0.284404	1.06068	0.661418	1.51751	0.132167
635.595	1	13.1854	262.069					14.0156	21.2213	16.514	22.7104	15.5159	19.8125	27.9662	0.501162	0.758822	0.590501	0.812067	0.55481	0.708445	0.0423839	0.293431	0.0573694	0.579299	0.0368374	0.160142	1.06869	0.81307	1.05982	0.378215	1.0139	1.18726
969.732	1	16.9765	320.053					495.217	323.888	270.741	266.53	519.21	280.206	320.092	1.54711	1.01186	0.845822	0.832667	1.62206	0.875389	0.0293182	0.900867	0.0530238	0.0423665	1.73251e-05	0.0975849	1.20297	0.0934708	1.05836	1.22949	1.48884	1.35213
849.578	1	7.18405	285.775					4.44695	9.77244	7.73045	5.03773	6.97918	21.3175	14.7234	0.302032	0.663734	0.525043	0.342157	0.474019	1.44786	0.0159317	0.193444	0.0654468	0.0209968	0.0527117	0.088065	1.28422	0.989769	1.05549	1.44414	0.941146	1.42586
867.375	1	1.30858	259.449					85.8352	167.556	125.336	193.696	68.6437	199.136	183.484	0.467808	0.913194	0.68309	1.05566	0.374113	1.08531	0.00821761	0.712114	0.0539235	0.614729	0.000300831	0.619148	1.30777	0.28982	1.05376	0.456201	1.43009	0.42994
733.957	2	8.07227	413.901					20.0811	10.4158	11.7327	10.2702	13.4189	10.3319	9.21233	2.1798	1.13063	1.27358	1.11483	1.45663	1.12153	0.0219636	0.49956	0.0615727	0.580968	0.00109446	0.418455	1.2822	0.504184	1.04621	0.571396	1.33006	0.756299
367.295	1	1.18268	179.445					32.4498	87.2513	74.9762	56.9982	164.254	91.2197	122.503	0.26489	0.712239	0.612036	0.46528	1.34082	0.744633	0.00419882	0.391054	0.0627908	0.0727173	0.457938	0.353337	1.36057	0.669081	1.0297	1.15724	0.389848	0.809371
909.547	1	6.91123	290.677		M+H, M+Na			1245.14	2325.61	1893.56	2425.82	1478.81	2470.33	2704.27	0.460434	0.859979	0.700211	0.897035	0.546845	0.913493	0.0103824	0.432471	0.0869186	0.551589	0.0232347	0.615412	1.30679	0.603654	1.02867	0.397992	1.14304	0.440549
570.352	1	3.45595	230.006					13.4236	4.44305	3.80006	3.34409	12.8162	2.75661	2.55483	5.25418	1.73908	1.4874	1.30893	5.01643	1.07898	0.0138501	0.287735	0.0928085	0.440393	0.000948937	0.741257	1.36817	0.789442	1.01871	0.613073	1.43455	0.478249
363.205	1	0.993817	176.228					9.71141	26.7307	23.5436	19.5156	34.0172	35.1111	51.7068	0.187817	0.516967	0.455328	0.377428	0.657887	0.679042	0.0204974	0.176505	0.0802299	0.0591246	0.258824	0.31043	1.27709	0.991355	1.01134	1.17218	0.571307	0.856733
624.849	1	0.8889	189.277					219.57	107.415	140.274	149.8	190.744	134.71	114.548	1.91685	0.937732	1.22459	1.30776	1.66519	1.17602	0.0789387	0.632003	0.0718404	0.0201802	0.000278854	0.1459	1.00923	0.372393	1.00962	1.47142	1.39815	1.21204
864.575	1	5.39347	288.83					13.9455	127.432	105.018	151.189	14.334	126.497	143.474	0.0971991	0.888193	0.731967	1.05377	0.0999068	0.881673	0.000109534	0.503895	0.0719948	0.64408	0.000227634	0.347665	1.68335	0.51681	0.99319	0.401119	1.52066	0.811841
993.732	1	16.8505	323.718					121.371	73.7289	53.8989	52.3501	152.905	58.6825	66.8492	1.81559	1.10291	0.806275	0.783107	2.28731	0.877833	0.00498011	0.442565	0.0759011	0.0360519	2.19184e-05	0.173128	1.42884	0.6003	0.99212	1.25268	1.51928	1.14745
807.654	1	10.5344	282.844					0.805947	3.54408	1.63104	2.68438	0.448159	2.05861	3.1222	0.258135	1.13512	0.522401	0.859773	0.14354	0.659347	0.00837808	0.768636	0.0536316	0.713499	0.00439643	0.158607	1.29546	0.267373	0.991048	0.393766	1.30053	0.949405
353.28	1	1.11973	176.405					33.4287	52.0586	48.4375	37.3625	95.6171	57.5438	73.7764	0.453109	0.705626	0.656544	0.506429	1.29604	0.779976	0.0191428	0.267515	0.0895855	0.0398524	0.328583	0.332094	1.20918	0.843652	0.986737	1.25088	0.503638	0.830405
630.92	1	0.993817	199.594					46.6286	29.4288	36.9287	25.3035	14.2327	21.2846	19.7452	2.36152	1.49043	1.87026	1.2815	0.720817	1.07796	0.0405312	0.409238	0.0758328	0.322231	0.318594	0.835405	1.10676	0.636592	0.985515	1.028	0.507956	0.174047
780.688	1	7.91855	275.491					48.7326	17.4988	27.829	22.6392	61.7103	21.7672	20.3931	2.38967	0.858077	1.36463	1.11014	3.02604	1.06738	0.00801889	0.34044	0.0886058	0.515981	6.46742e-07	0.708824	1.39089	0.694297	0.97652	0.413267	1.58079	0.319667
863.806	2	0.8889	355.022					10.6424	4.25604	6.17574	6.42707	9.98496	6.79591	3.93201	2.70661	1.08241	1.57063	1.63455	2.53941	1.72836	0.0644085	0.758224	0.0531158	0.013519	0.000118704	0.0026227	1.01769	0.1149	0.971951	1.39544	1.42109	2.00091
165.091	1	7.03717	123.055					9.53515	11.427	6.71291	4.98468	5.20606	6.59372	5.57643	1.7099	2.04917	1.2038	0.893884	0.933583	1.18243	0.00675101	0.244529	0.101456	0.417439	0.605004	0.449271	1.38638	0.926206	0.970063	0.589051	0.120286	0.637666
971.748	1	17.648	320.991					661.787	481.862	429.442	420.207	663.117	428.323	477.066	1.3872	1.01005	0.900173	0.880814	1.38999	0.897827	0.0472563	0.876413	0.0820261	0.0592891	9.78861e-05	0.125078	1.11848	0.121973	0.967453	1.15828	1.44277	1.27305
780.871	1	7.8556	274.402					50.1904	13.9627	25.8097	19.314	60.6999	19.7505	18.319	2.7398	0.762198	1.4089	1.05431	3.3135	1.07814	0.0193391	0.224356	0.0868298	0.820392	4.5672e-07	0.742309	1.28057	0.930477	0.965018	0.153168	1.57083	0.306204
840.574	1	5.98105	285.824					34.7747	58.5636	49.2019	51.3411	30.9841	61.6212	68.222	0.509728	0.858426	0.721202	0.752559	0.454167	0.903246	0.0181899	0.386794	0.10569	0.159928	0.00991462	0.54287	1.21391	0.69131	0.959523	0.994926	1.23598	0.556647
762.525	1	4.95277	273.424					4.46188	13.7388	12.1235	9.71315	4.76207	13.7617	9.79726	0.455421	1.40231	1.23744	0.991414	0.486061	1.40465	0.00353473	0.286689	0.083786	0.946946	0.00118992	0.127759	1.38027	0.81382	0.9565	0.20637	1.39439	1.30067
945.731	1	17.3122	316.352					1431.95	1179.82	1013	1029.57	1479.58	1027.23	1139.36	1.2568	1.03552	0.889094	0.903645	1.29861	0.901585	0.0522366	0.636467	0.0953959	0.213028	0.000913439	0.149337	1.05563	0.365388	0.950736	0.841137	1.36023	1.20737
722.554	1	6.55448	268.166		M+H-H2O, M+H, M+Na			357.848	695.387	562.331	706.132	363.599	723.678	731.021	0.489518	0.951255	0.769241	0.965953	0.497386	0.989955	0.00611275	0.798796	0.108931	0.83159	0.00740389	0.946056	1.33879	0.199024	0.949558	0.145776	1.29248	0.0620531
479.143	1	1.66537	196.524					17.0138	3.70008	4.54376	0.0213025	1.08088	0.520008	0.854265	19.9163	4.3313	5.31891	0.0249367	1.26528	0.60872	0.0384026	0.319367	0.102277	0.339518	0.867369	0.705255	1.18835	0.768393	0.946809	0.655397	0.0651061	0.314495
511.168	1	1.60242	210.546					358.253	41.4233	72.2815	4.91514	14.4375	33.9288	25.0759	14.2868	1.65192	2.88251	0.196011	0.575752	1.35305	0.0464492	0.58264	0.100762	0.146883	0.499136	0.634706	1.14274	0.429346	0.944643	0.962764	0.349705	0.422468
344.259	1	2.44865	184.716					12.9757	4.32067	3.03109	0.392902	0.248764	1.58526	1.23453	10.5107	3.49986	2.45527	0.318262	0.201505	1.28411	0.0229141	0.270344	0.119824	0.043257	0.0245281	0.561799	1.28272	0.82709	0.943763	1.18718	1.07956	0.478249
403.295	1	1.26663	191.495					4.82736	9.8732	9.23035	8.38339	25.1395	10.9779	17.7205	0.272417	0.557162	0.520885	0.47309	1.41867	0.619504	0.0195941	0.243959	0.0996506	0.162609	0.55531	0.312959	1.19296	0.871183	0.939813	0.958688	0.300173	0.873772
320.255	1	1.91718	222.131					1.14721	3.36402	3.19543	1.15222	4.23066	3.98527	5.52359	0.207693	0.609028	0.578506	0.2086	0.765926	0.7215	0.00398556	0.285714	0.072356	0.00331959	0.256706	0.243964	1.32663	0.811171	0.931807	1.50189	0.562427	0.90553
708.81	1	0.95185	200.566					18.5046	40.8076	34.74	44.3155	21.1454	46.2252	44.8602	0.412495	0.909661	0.774406	0.987858	0.471363	1.03043	0.00122088	0.404351	0.108595	0.917263	0.000601254	0.751475	1.47244	0.68391	0.917263	0.633858	1.46123	0.275401
493.473	1	4.07138	230.843		M+H-H2O, M+Na			54.981	150.916	106.03	72.0427	149.657	168.249	181.208	0.303414	0.832835	0.585131	0.39757	0.825886	0.928486	0.0143434	0.704577	0.102475	0.0385674	0.660314	0.840026	1.22433	0.297977	0.914996	1.28104	0.231693	0.178605
847.544	1	5.91812	285.786					14.4414	44.6603	35.8701	43.349	14.0458	43.9356	43.8081	0.329652	1.01945	0.818799	0.98952	0.320622	1.00291	0.000475701	0.89506	0.127058	0.946439	0.000644784	0.986908	1.60419	0.120038	0.9064	0.113277	1.45781	0.0377316
477.402	1	3.35102	307.924					1.8885	6.65532	5.07472	2.58815	6.57045	6.26028	9.0916	0.207719	0.73203	0.558176	0.284675	0.722694	0.688579	0.00905412	0.566735	0.0954315	0.0182299	0.277302	0.264186	1.28156	0.419244	0.890931	1.3409	0.524902	0.936655
820.596	1	7.47787	285.936					8.06112	15.305	12.5287	6.56645	10.3193	30.782	20.209	0.398888	0.757336	0.619958	0.324928	0.510631	1.52319	0.0224787	0.460477	0.113733	0.0147562	0.0511602	0.0369984	1.20642	0.587107	0.886039	1.56075	0.949033	1.72143
194.115	1	3.35102	229.263					4.32891	9.42945	9.1538	4.26745	12.2888	11.4264	14.1103	0.306791	0.668268	0.648733	0.302435	0.870914	0.809793	0.0244277	0.427529	0.132401	0.0103229	0.576517	0.485546	1.17441	0.634334	0.885722	1.44321	0.267036	0.607081
660.495	1	6.72237	258.416					4.10867	7.84093	5.23662	7.17382	4.48935	5.64552	7.33591	0.560077	1.06884	0.713834	0.977905	0.611969	0.769573	0.0166829	0.761281	0.0733391	0.861061	0.00588751	0.0536642	1.19663	0.161936	0.885016	0.283619	1.20556	1.50299
823.384	1	1.41352	270.872					12.999	19.1799	14.7031	21.1529	12.297	20.9592	20.4942	0.634277	0.935867	0.717425	1.03214	0.600021	1.02269	0.0563256	0.773105	0.118607	0.794347	0.0233597	0.886677	1.0097	0.258321	0.884802	0.436679	1.05693	0.0890489
870.539	1	5.3515	284.614					4.09971	13.4778	10.7098	15.2205	4.5537	13.0332	13.9339	0.294225	0.967263	0.768616	1.09234	0.326807	0.935356	0.000232908	0.874343	0.108687	0.507808	0.000636352	0.646176	1.63769	0.0888176	0.884288	0.58493	1.46971	0.445432
258.899	1	0.95185	164.834					3.27441	18.6465	12.8562	16.9366	3.79725	18.3639	19.0453	0.171927	0.979061	0.675034	0.889278	0.19938	0.964221	0.00169757	0.917666	0.102538	0.543796	0.00262749	0.842585	1.543	0.0668258	0.881613	0.434253	1.38461	0.169169
717.547	1	11.143	264.837		M+NH4, M+Na			107.186	60.5953	53.2061	52.6113	118.747	59.4933	59.5309	1.8005	1.01788	0.893757	0.883765	1.99472	0.999369	0.0142778	0.84665	0.13866	0.246042	1.90898e-07	0.996458	1.32662	0.117614	0.880314	0.758457	1.5708	9.0073e-17
639.009	3	0.825933	498.457					0.418466	1.39699	0.843243	2.13198	0.43301	0.943122	2.02804	0.20634	0.688836	0.415793	1.05125	0.213512	0.465042	0.0220538	0.432917	0.085976	0.86046	0.0237191	0.109296	1.04495	0.47717	0.87701	0.285873	1.01657	0.806591
342.33	1	3.85467	192.599					117.459	199.43	168.805	124.269	149.097	212.082	234.772	0.500312	0.84946	0.719016	0.529316	0.635073	0.903354	0.0201864	0.596357	0.125349	0.0269372	0.0543686	0.69985	1.17664	0.41232	0.873008	1.32042	0.918804	0.335239
780.971	1	7.87657	275.49					30.0098	2.97615	10.3157	6.86176	37.2651	6.40499	4.39793	6.8236	0.676716	2.34558	1.56022	8.47333	1.45636	0.0268036	0.492621	0.139259	0.542173	0.000252513	0.525849	1.23622	0.549779	0.86956	0.377591	1.46917	0.545644
712.053	2	11.5627	427.534					32.3536	40.6446	46.9348	43.1788	42.0005	49.5616	41.8109	0.773808	0.972105	1.12255	1.03272	1.00453	1.18537	0.0453459	0.779681	0.138136	0.736535	0.950899	0.0379532	1.05159	0.185318	0.868759	0.310747	0.0817125	1.63347
625.519	1	5.98105	252.871					599.621	915.472	871.296	1016.28	619.02	968.484	1058.77	0.566337	0.864655	0.822931	0.95987	0.584659	0.914725	0.00712587	0.275423	0.151935	0.753541	0.0100911	0.502726	1.38749	0.839515	0.86777	0.238228	1.25387	0.584706
628.539	1	6.84827	292.612					18.874	34.975	27.4924	34.6976	18.6941	35.7294	39.7572	0.474733	0.879716	0.691508	0.872739	0.470207	0.898691	0.0251296	0.533084	0.142202	0.595229	0.0251463	0.604262	1.20459	0.495356	0.866564	0.348374	1.12952	0.439781
520.411	1	1.1617	221.35					25.5693	73.2815	60.3063	41.0664	132.382	75.9014	104.47	0.244753	0.701459	0.577259	0.393093	1.26718	0.726537	0.0183195	0.49093	0.134649	0.0769654	0.582231	0.432792	1.19928	0.532627	0.857767	1.11747	0.288724	0.675894
522.464	1	3.22512	222.658					65.5527	2.6479	5.00305	4.60392	60.6864	1.5972	1.82629	35.894	1.44988	2.73946	2.52092	33.2294	0.874561	0.00504127	0.608129	0.136662	0.102772	0.00229313	0.804387	1.49106	0.329175	0.854887	0.997892	1.40639	0.475778
764.524	1	7.66672	267.891					1222.04	1560.16	1468.04	1768.51	1134.47	1656.79	1725.01	0.708425	0.904436	0.851037	1.02522	0.65766	0.960452	0.0180572	0.350834	0.152212	0.809075	0.00955266	0.702235	1.24082	0.721398	0.850614	0.301706	1.24407	0.336831
437.411	1	3.33003	217.003		M+H-H2O, M+Na			639.761	1538.29	1415.33	706.208	1765.7	1794.24	2055.31	0.311273	0.748447	0.688624	0.343602	0.859091	0.872979	0.0182617	0.469105	0.139414	0.0115338	0.511949	0.595914	1.19363	0.560496	0.84885	1.43564	0.338896	0.461371
1022.82	1	16.8086	332.86					26.3487	13.3223	7.51387	6.40502	41.6349	7.89695	10.8614	2.42591	1.22657	0.691798	0.589707	3.8333	0.727068	0.0294496	0.464506	0.128337	0.0273415	1.80559e-06	0.136931	1.21168	0.525246	0.847151	1.35339	1.54957	1.23931
594.447	1	5.64528	245.983					35.7932	65.4355	77.7436	80.3556	49.0981	63.1309	65.9976	0.542341	0.991483	1.17798	1.21755	0.743938	0.956564	0.00165609	0.961689	0.148397	0.0491184	0.00873395	0.617565	1.44394	0.0223956	0.843008	1.24272	1.21876	0.409089
347.231	1	0.972817	173.171					60.896	102.848	105.973	73.1147	243.053	130.415	174.063	0.34985	0.590866	0.608817	0.420047	1.39635	0.749241	0.0420607	0.265583	0.151654	0.0593764	0.285258	0.419787	1.07018	0.841253	0.838173	1.16543	0.544465	0.69441
344.059	1	1.0148	157.409					45.9964	87.811	78.3891	104.989	68.1535	89.8849	98.4112	0.46739	0.892286	0.796546	1.06683	0.692538	0.913361	0.00715345	0.580165	0.155156	0.630867	0.0493907	0.587377	1.30555	0.427347	0.834261	0.41209	0.963891	0.468611
870.541	1	5.93908	282.502					8.04025	20.6885	14.6006	18.5901	8.10833	18.52	17.6496	0.455548	1.17218	0.827247	1.05328	0.459405	1.04931	0.000673706	0.352549	0.152079	0.728537	0.000692338	0.74606	1.57242	0.7277	0.833295	0.208831	1.40908	0.279695
709.555	1	3.07822	272.687					71.43	107.851	97.7929	151.236	78.055	124.334	157.139	0.454567	0.686343	0.622336	0.962437	0.496727	0.791239	0.0462863	0.270153	0.152509	0.867323	0.0602904	0.425686	1.13306	0.834845	0.833226	0.14714	0.949315	0.694328
518.323	1	2.23878	217.34					93.3266	29.7222	26.7617	19.2041	59.3159	17.7192	17.9468	5.20017	1.65612	1.49117	1.07006	3.30509	0.987314	0.0110907	0.404009	0.158175	0.52845	1.26691e-05	0.934644	1.39003	0.65791	0.832556	0.403319	1.54034	0.0523079
862.724	1	3.37202	304.089					4.87375	18.3137	13.669	6.61485	17.5811	15.5583	21.3231	0.228567	0.858868	0.641043	0.31022	0.824513	0.729646	0.00852532	0.797448	0.148758	0.0170928	0.466324	0.296606	1.29633	0.200538	0.831373	1.37723	0.369042	0.918647
720.521	1	4.9108	264.817					10.165	17.2174	18.7263	18.1935	11.0963	18.2722	16.5131	0.615574	1.04265	1.13403	1.10176	0.67197	1.10653	0.0319761	0.68904	0.146445	0.25594	0.00201944	0.272483	1.16373	0.227916	0.830153	0.674223	1.32708	0.791219
534.427	1	1.18268	225.169		M+H-H2O, M+H			87.0072	272.607	213.865	133.663	469.317	269.256	387.283	0.22466	0.703895	0.552218	0.345129	1.21182	0.695243	0.0246618	0.487314	0.151644	0.0673841	0.707395	0.420716	1.17014	0.534485	0.827313	1.1347	0.196654	0.694459
352.321	1	3.07822	198.468					12.0777	25.0686	17.1304	16.1102	19.8839	22.1531	24.2797	0.497441	1.03249	0.705544	0.663523	0.818953	0.912413	0.0315123	0.91096	0.163349	0.130381	0.491739	0.666607	1.16005	0.111265	0.826049	0.986314	0.349609	0.420009
405.289	1	3.0992	192.991					17.895	31.1039	27.571	41.2024	21.2081	30.4187	40.5395	0.441422	0.767249	0.680102	1.01635	0.523146	0.750347	0.0195314	0.274023	0.14488	0.928295	0.0378165	0.247179	1.27819	0.819147	0.823825	0.167541	0.999567	0.972711
367.417	1	1.37157	192.101					12.2335	7.201	3.99056	6.63853	2.06949	11.0298	5.48257	2.23135	1.31344	0.727864	1.21084	0.377467	2.0118	0.0786745	0.123694	0.163412	0.236982	0.00111516	0.0217242	1.0115	0.968304	0.8152	0.742902	1.40001	1.86522
437.51	1	3.35102	217.001					2.81933	6.62607	5.16839	2.15552	7.68544	6.84726	8.81011	0.320011	0.752098	0.586643	0.244664	0.872343	0.777204	0.0537799	0.621115	0.1691	0.0202573	0.689562	0.519614	1.00988	0.377932	0.810099	1.36102	0.211575	0.572826
403.997	1	1.0148	163.681					0.820886	4.13552	3.37505	5.68015	1.5669	4.10337	4.1622	0.197224	0.993591	0.810882	1.3647	0.376461	0.985867	0.000385084	0.976454	0.209695	0.0809561	0.00213897	0.931374	1.58299	0.138589	0.809959	1.21875	1.31109	0.236371
574.418	1	1.20368	231.249					4.16831	10.534	8.84588	6.3575	19.7507	10.5076	17.7488	0.23485	0.593502	0.498392	0.358192	1.11279	0.592016	0.0378722	0.351786	0.158167	0.106201	0.840977	0.32831	1.11757	0.689061	0.801545	1.02272	0.11367	0.812945
385.345	1	5.85517	205.193					147.318	79.3672	61.2016	49.6778	101.755	60.7514	52.1205	2.82649	1.52276	1.17423	0.953134	1.9523	1.16559	0.0366052	0.22327	0.165848	0.553097	3.69931e-06	0.0879723	1.18711	0.963733	0.801508	0.419719	1.52109	1.40581
992.771	1	15.8784	323.722					46.2091	9.23733	4.24706	3.78901	56.6045	3.99536	6.89911	6.69783	1.33892	0.615595	0.549204	8.20462	0.579113	0.0490622	0.415192	0.185494	0.117742	0.000160807	0.122554	1.13229	0.565495	0.801369	1.03159	1.51497	1.32765
403.283	1	3.07822	193.022					328.618	740.651	644.029	944.543	429.076	723.057	995.653	0.330053	0.743885	0.64684	0.948667	0.430949	0.726214	0.022679	0.335201	0.172433	0.825955	0.040302	0.273761	1.26632	0.734915	0.797814	0.174266	1.02086	0.948468
825.983	2	8.17718	437.501					2.01358	3.19865	2.92211	3.97458	5.07105	3.65782	4.26492	0.472125	0.74999	0.68515	0.931925	1.18901	0.857654	0.0485967	0.38261	0.167795	0.77931	0.431416	0.577068	1.00284	0.607606	0.795113	0.323726	0.460327	0.260326
845.535	1	5.87613	283.69					10.0786	44.9739	32.703	38.682	10.2067	40.7434	44.4645	0.226666	1.01146	0.735485	0.869954	0.229546	0.916313	0.00488418	0.959273	0.187429	0.567404	0.00597761	0.740206	1.43599	0.0387784	0.790084	0.389548	1.31472	0.284911
240.968	1	0.930867	161.777					40.0343	11.9124	12.9687	13.87	27.2896	11.6512	10.6282	3.76679	1.12083	1.22021	1.30502	2.56765	1.09625	0.0229988	0.567595	0.190103	0.132958	2.78054e-05	0.561261	1.26388	0.440752	0.786305	0.923978	1.46279	0.478249
465.442	1	3.47692	223.351		M+H-H2O, M+Na			122.449	272.478	246.836	132.378	307.178	293.301	364.548	0.335892	0.747442	0.677102	0.363128	0.842629	0.80456	0.0271512	0.522582	0.173495	0.025302	0.607286	0.489075	1.13391	0.497165	0.783808	1.32108	0.268274	0.6003
687.542	1	1.20368	255.892					12.9607	39.7925	30.9168	20.1159	61.8058	36.9344	61.3743	0.211175	0.648358	0.503741	0.327757	1.00703	0.601788	0.0480339	0.458251	0.186436	0.0929584	0.989227	0.348365	1.08385	0.567196	0.777135	1.06521	0.00819675	0.809021
731.606	1	11.6676	273.628					125.999	167.75	161.822	185.313	133.813	189.86	193.563	0.650948	0.866644	0.83602	0.957379	0.691316	0.980872	0.0156878	0.37199	0.177269	0.758027	0.0121614	0.843477	1.21363	0.688979	0.774926	0.289862	1.12379	0.164332
385.277	1	5.28855	187.133					8.46847	28.9391	24.8288	34.3713	7.10623	28.6694	31.3366	0.270242	0.923491	0.792325	1.09684	0.226771	0.914885	0.00090836	0.7621	0.197731	0.495373	0.000671597	0.578596	1.60855	0.228682	0.768541	0.553295	1.45752	0.45846
796.581	1	11.8355	278.638					2.46831	3.79858	3.01798	2.94712	2.79666	3.85949	3.50625	0.703976	1.08338	0.860745	0.840533	0.797623	1.10075	0.0120921	0.660085	0.3484	0.348194	0.253981	0.424561	1.21196	3.95686e-17	0.76461	0.650038	0.663672	0.312391
522.351	1	0.846933	210.429					36.7447	49.0751	87.4389	38.1872	98.2869	77.913	75.2932	0.488022	0.651786	1.16131	0.50718	1.30539	1.03479	0.060448	0.215969	0.211126	0.04977	0.12447	0.833786	1.02334	0.948761	0.75573	1.22198	0.768957	0.188701
618.557	1	3.26708	256.45					19.0733	44.3352	37.8018	20.3318	49.3911	42.1737	62.0523	0.307374	0.714481	0.609192	0.327656	0.795959	0.679648	0.0476292	0.524593	0.20147	0.0503713	0.547612	0.345787	1.0484	0.499649	0.753846	1.18499	0.314902	0.81399
768.497	1	8.0303	271.19					230.435	253.616	243.705	264.817	237.64	261.628	260.788	0.883613	0.972501	0.934495	1.01545	0.91124	1.00322	0.0404519	0.581986	0.200475	0.754287	0.110157	0.945163	1.07708	0.407825	0.750741	0.288434	0.791894	0.0484711
491.382	1	1.93817	218.998		M+H, M+Na			74.7817	163.228	181.745	98.2032	203.486	201.885	246.112	0.303853	0.663227	0.738465	0.399019	0.826802	0.820299	0.00528186	0.284606	0.195893	0.0130034	0.339893	0.41064	1.35205	0.814133	0.749568	1.42184	0.495163	0.708179
548.371	1	3.41398	225.027					586.039	273.577	185.794	158.956	536.848	166.316	146.728	3.99405	1.86452	1.26624	1.08334	3.65879	1.1335	0.00454034	0.309763	0.196426	0.68375	0.00053009	0.356374	1.486	0.804222	0.748306	0.272726	1.45957	0.795656
496.445	1	2.7844	221.623					84.3634	18.9642	13.112	8.96735	77.3095	6.52237	7.20761	11.7048	2.63113	1.81919	1.24415	10.7261	0.904928	0.00161658	0.377343	0.216112	0.553358	0.00132644	0.792048	1.58197	0.704778	0.747938	0.537416	1.43578	0.21783
325.249	1	1.07775	168.465					279.536	643.205	706.745	406.041	1312.1	825.688	1010.69	0.276579	0.636401	0.699269	0.401746	1.29822	0.816954	0.0165583	0.264134	0.20826	0.0389519	0.327852	0.485605	1.21591	0.841128	0.746897	1.25066	0.497793	0.60528
772.935	2	4.9318	424.538					18.8799	8.59862	8.20857	11.6952	13.6683	10.092	10.81	1.74652	0.79543	0.759348	1.08189	1.26441	0.933581	0.0326644	0.271745	0.190365	0.693056	0.301391	0.715406	1.11804	0.775241	0.742491	0.270547	0.55421	0.222465
636.497	1	7.07912	258.614					641.969	1095.33	888.123	1051.89	709.583	1052.15	1086.78	0.590708	1.00787	0.817207	0.967899	0.652923	0.968134	0.0297705	0.969769	0.22092	0.831348	0.0403882	0.846345	1.12645	0.0293089	0.732027	0.142361	1.04928	0.170217
506.395	1	1.11973	217.471					13.0111	34.9633	31.7939	18.7268	62.992	35.9748	51.0246	0.254997	0.685224	0.623109	0.367015	1.23454	0.705049	0.0353985	0.460613	0.21732	0.0712339	0.539722	0.379486	1.1014	0.566827	0.729428	1.11615	0.315951	0.741752
383.291	1	1.09875	187.166					23.0556	67.2725	69.4474	28.0512	58.2593	50.4664	53.1569	0.433727	1.26555	1.30646	0.527705	1.09599	0.949386	0.0399039	0.518582	0.228196	0.0938898	0.606948	0.758294	1.10411	0.518346	0.7235	1.16928	0.271444	0.250886
242.926	1	0.95185	159.856					81.553	156.35	155.549	175.699	83.7317	158.029	137.857	0.591577	1.13415	1.12834	1.27451	0.60738	1.14632	0.0359956	0.200485	0.206581	0.0105774	0.000399786	0.0779648	1.14637	0.947689	0.719892	1.53319	1.39293	1.42094
943.715	1	16.7876	315.402					765.699	524.869	422.797	411.275	830.15	407.667	477.522	1.60348	1.09915	0.885396	0.861268	1.73845	0.853713	0.00347574	0.372454	0.221283	0.23224	3.20489e-05	0.127506	1.41431	0.678419	0.719668	0.78254	1.47133	1.28145
335.191	1	1.05678	164.766					37.7353	12.8835	11.5816	18.285	16.696	7.81459	8.87959	4.24967	1.45091	1.30429	2.05922	1.88027	0.880062	0.0325907	0.234152	0.220076	0.0482786	0.00979604	0.629881	1.20864	0.922862	0.714463	1.25685	1.13796	0.455176
1017.73	1	16.5358	326.418					17.1208	4.09411	1.99583	2.17538	26.4939	2.78177	2.73714	6.25502	1.49576	0.729167	0.794763	9.67941	1.01631	0.00251048	0.271098	0.171279	0.184313	2.16576e-05	0.944722	1.54895	0.776255	0.713636	1.06466	1.57039	0.243937
967.716	1	16.6407	319.113					283.164	152.772	114.677	106.656	309.192	107.851	136.143	2.07991	1.12214	0.842329	0.783417	2.27109	0.792195	0.00368154	0.422342	0.22252	0.160083	1.17897e-05	0.100662	1.44778	0.613173	0.706817	0.879018	1.50236	1.36434
676.561	1	3.2461	261.734					11.1363	28.7477	22.5379	11.3189	30.9137	27.0569	35.5565	0.313199	0.808508	0.63386	0.318335	0.869424	0.760954	0.0453047	0.701284	0.221196	0.0417109	0.706212	0.515353	1.0481	0.292307	0.704007	1.23076	0.196602	0.567135
792.575	1	5.9601	280.805					162.522	408.662	350.691	266.955	142.085	389.483	311.995	0.520914	1.30984	1.12403	0.855639	0.455408	1.24837	0.0040795	0.24242	0.227868	0.271121	0.000181724	0.172091	1.38635	0.912191	0.699566	0.712533	1.47446	1.17135
849.569	1	5.93908	287.868		M+H-H2O, M+NH4			9.05421	24.1019	20.5123	23.7723	10.9151	24.0689	22.2469	0.406988	1.08338	0.922027	1.06857	0.490632	1.0819	1.03237e-05	0.276775	0.263897	0.496607	3.41789e-05	0.479072	1.67829	0.783838	0.699128	0.634828	1.49212	0.570092
927.532	1	7.8136	290.593					27.2577	45.0891	51.2386	47.705	39.243	52.4304	46.4944	0.586257	0.969774	1.10204	1.02604	0.844037	1.12767	0.00735196	0.802666	0.243132	0.817702	0.092269	0.297926	1.31572	0.187237	0.69748	0.17122	0.863727	0.890418
965.701	1	16.242	316.258					133.978	60.1971	40.2911	38.0741	158.174	35.6237	55.4055	2.41813	1.08648	0.727203	0.68719	2.85483	0.642963	0.021393	0.73949	0.24316	0.221951	0.000416611	0.136114	1.22528	0.252484	0.696952	0.793221	1.39469	1.27286
1000.83	1	17.4171	330.199		M+NH4, M+Na			856.366	610.793	407.819	415.064	964.901	414.407	506.357	1.69123	1.20625	0.805397	0.819707	1.90557	0.818409	0.0351498	0.352315	0.248031	0.375692	0.000719391	0.299194	1.11461	0.706935	0.691522	0.577613	1.40888	0.897655
184.073	1	3.2461	129.221					21.7773	34.072	38.5763	39.134	24.6949	38.2798	31.5461	0.690335	1.08007	1.22286	1.24054	0.782819	1.21346	0.0475192	0.748716	0.248504	0.103637	0.142146	0.275815	1.08053	0.278261	0.683163	1.07617	0.726645	0.991611
466.294	1	1.87523	201.086					17.766	9.45864	8.81062	6.78538	25.0881	7.07795	6.46061	2.74989	1.46405	1.36374	1.05027	3.88324	1.09555	0.0202677	0.389366	0.218146	0.752588	0.00177099	0.682127	1.283	0.701659	0.681198	0.54461	1.38521	0.371614
994.787	1	16.2	325.586		M+NH4, M+Na			174.23	77.1426	42.3639	43.6743	218.514	40.6259	61.354	2.83974	1.25734	0.690484	0.71184	3.56153	0.662155	0.0453101	0.52852	0.256644	0.348645	0.000682813	0.206212	1.11424	0.478868	0.675167	0.614733	1.39199	1.10092
671.472	1	2.76343	252.5					11.4169	8.61114	6.85822	11.9781	7.41042	6.92591	8.06566	1.4155	1.06763	0.850299	1.48508	0.918762	0.858692	0.0509962	0.791811	0.328047	0.0124473	0.587089	0.370775	1.08435	0.256189	0.671442	1.43485	0.22535	0.66941
673.528	1	1.11973	252.485					2.23747	7.49502	6.20168	4.39047	11.148	7.83314	11.2228	0.199368	0.667839	0.552597	0.39121	0.993337	0.697967	0.0443785	0.511933	0.22943	0.146765	0.989202	0.492068	1.07732	0.470287	0.671109	0.942479	2.54541e-17	0.549609
941.701	1	16.3889	313.484					399.368	226.22	164.891	165.356	449.349	149.784	202.642	1.97081	1.11635	0.813707	0.816003	2.21745	0.739157	0.0189752	0.561052	0.26305	0.391457	0.000552295	0.138244	1.2368	0.452795	0.663122	0.562119	1.37341	1.25486
970.786	1	16.3889	321.94		M+NH4, M+Na			890.005	462.604	303.209	295.336	985.186	276.71	409.972	2.17089	1.12838	0.739585	0.72038	2.40306	0.674949	0.0583789	0.664449	0.264264	0.295053	0.00150642	0.16697	1.04856	0.336753	0.663066	0.676533	1.30865	1.19643
678.904	2	4.84783	397.47					134.165	77.0221	88.7585	89.077	96.8096	81.5961	75.4678	1.77778	1.0206	1.17611	1.18033	1.28279	1.0812	0.0167157	0.848189	0.276777	0.231337	0.0109586	0.55064	1.31738	0.144797	0.655865	0.877448	1.15609	0.507154
198.088	1	0.993817	133.139					3.59789	13.6913	10.1831	11.5705	2.81033	12.0294	12.0617	0.298291	1.13511	0.844253	0.959282	0.232997	0.997329	0.000262794	0.492988	0.279493	0.751816	0.000308156	0.982422	1.59804	0.504589	0.655516	0.383647	1.48285	4.69205e-17
819.518	1	5.3515	278.505					7.76123	32.2452	30.0245	39.1976	8.00438	27.7192	39.1687	0.198149	0.823239	0.766544	1.00074	0.204357	0.707688	0.00404917	0.550669	0.277319	0.997324	0.00495602	0.159129	1.47798	0.486248	0.65025	0.012792	1.34135	1.21198
688.418	2	5.81317	403.062					12.3837	8.40764	8.27497	8.75898	8.81424	8.25162	7.25371	1.70722	1.15908	1.14079	1.20752	1.21514	1.13757	0.00855493	0.381784	0.407736	0.425722	0.153596	0.31989	1.38027	0.755461	0.647967	0.716209	0.670233	0.795855
692.934	1	0.972817	210.486					0.601578	1.56831	1.01498	1.56307	0.272508	1.25422	1.28116	0.469556	1.22413	0.792228	1.22004	0.212703	0.978966	0.104982	0.771535	0.540595	0.468569	0.0276439	0.958764	1.09673	8.25876e-17	0.642272	0.366982	1.30597	0.26154
840.576	1	5.85517	286.872		M+NH4, M+Na			98.6069	287.588	270.91	280.375	103.794	310.52	309.799	0.318293	0.928303	0.874468	0.905021	0.335037	1.00232	4.92883e-05	0.486118	0.266447	0.298661	0.000272824	0.986819	1.65001	0.532927	0.64085	0.679398	1.50974	0.016836
995.749	1	17.1443	324.646					109.558	61.0752	47.2129	44.1163	124.192	49.4147	53.0471	2.0653	1.15134	0.890018	0.831644	2.34117	0.931524	0.00889022	0.206635	0.26433	0.0446563	4.20903e-05	0.512002	1.40397	0.970605	0.633947	1.19403	1.52131	0.532107
991.717	1	16.4098	321.845					65.3561	31.5273	20.3161	19.2335	88.5564	19.3349	26.2598	2.48883	1.20059	0.77366	0.732433	3.37232	0.736295	0.0271016	0.510038	0.276457	0.228025	7.2165e-05	0.217371	1.20927	0.501829	0.630682	0.75499	1.48103	1.03547
507.451	1	2.82638	230.672		M+H-H2O, M+Na			3.82816	9.13025	7.59033	4.69846	11.4337	7.56706	10.3973	0.368189	0.878139	0.73003	0.451894	1.09968	0.727793	0.0420628	0.779639	0.296957	0.0886937	0.827651	0.453091	1.11269	0.226758	0.623565	1.11684	0.0748925	0.713667
662.546	1	3.41398	259.552					9.24851	22.3988	20.8683	8.89019	26.7702	23.4977	30.4592	0.303636	0.735371	0.685124	0.291872	0.878888	0.771449	0.0476395	0.575156	0.29604	0.0336033	0.677487	0.467934	1.04717	0.432121	0.620285	1.28361	0.214769	0.620038
194.115	1	2.72147	220.744					17.5108	36.4428	43.5509	21.2268	54.7921	44.6197	55.8014	0.313806	0.65308	0.780462	0.380398	0.981912	0.799616	0.0232615	0.394977	0.298323	0.0211942	0.925606	0.407419	1.16448	0.670017	0.619386	1.33215	0.0644178	0.728725
360.196	1	3.03623	177.932					2.78975	1.50354	1.32326	2.0336	1.27005	1.37475	1.72387	1.61831	0.87219	0.767612	1.17967	0.736743	0.797478	0.0133926	0.683179	0.273967	0.398884	0.191416	0.387604	1.30311	0.461193	0.618027	0.709805	0.536439	0.901796
590.526	1	3.20412	248.43					86.7724	194.687	193.302	86.6438	230.947	214.125	285.652	0.30377	0.681552	0.676704	0.30332	0.80849	0.749601	0.0558406	0.460836	0.295503	0.0429846	0.525864	0.438204	1.0142	0.566948	0.617504	1.23118	0.330646	0.670725
838.57	1	6.9532	285.835					48.2596	274.734	65.2378	54.6421	67.5543	107.077	78.6504	0.613597	3.4931	0.829466	0.694747	0.85892	1.36144	0.0335094	0.330831	0.298162	0.0236187	0.233788	0.200649	1.15606	0.772831	0.617225	1.65377	0.592793	1.12527
640.823	1	0.95185	190.685					15.2033	34.2336	29.1826	35.8539	16.2676	34.6016	33.6091	0.452357	1.01858	0.868296	1.06679	0.484025	1.02953	0.00246394	0.854754	0.289006	0.498691	0.000264903	0.71978	1.44606	0.115611	0.615804	0.860966	1.47315	0.372908
339.289	1	5.93908	283.844					8.76421	40.8997	45.8035	43.3258	7.93461	37.2582	40.003	0.219088	1.02242	1.145	1.08306	0.19835	0.931383	0.000475745	0.909028	0.307219	0.694362	0.000765729	0.659816	1.5858	0.0990238	0.608124	0.310886	1.45465	0.375621
271.242	1	3.01525	166.258					4.19025	20.793	18.4587	7.22758	2.10426	16.9078	11.0132	0.380474	1.888	1.67605	0.656263	0.191067	1.53522	0.0175733	0.328729	0.303241	0.152254	0.00564897	0.326879	1.29453	0.756919	0.596981	0.94893	1.29233	0.852981
478.294	1	2.25978	205.271					37.3557	45.9136	24.4687	16.4908	15.3133	18.9165	18.7728	1.98989	2.44576	1.30342	0.878442	0.81572	1.00766	0.0349851	0.351101	0.291391	0.37668	0.18079	0.965997	1.16239	0.736649	0.595693	0.848636	0.725492	0.0444343
944.77	1	16.242	317.314		M+NH4, M+Na			1232.37	615.994	413.295	408.943	1240.99	346.159	561.606	2.19436	1.09685	0.735916	0.728168	2.20972	0.616373	0.0581067	0.749001	0.32219	0.371442	0.00434407	0.157728	1.03984	0.247056	0.592342	0.582976	1.219	1.22639
226.142	1	0.993817	142.798					21.8074	31.939	33.895	14.6272	48.0262	48.6312	41.2612	0.52852	0.774069	0.821475	0.354503	1.16396	1.17862	0.043631	0.372763	0.315666	0.00489319	0.485745	0.474412	1.04764	0.684303	0.589672	1.60491	0.360031	0.617012
471.309	1	2.17583	212.401					11.5361	21.6958	24.4713	18.3998	16.2332	47.6895	32.0681	0.359738	0.676554	0.763104	0.573772	0.506209	1.48713	0.0324872	0.22297	0.333659	0.123267	0.0882097	0.104349	1.19112	0.932486	0.586877	0.975395	0.832192	1.33673
764.941	2	5.39347	427.248					90.0955	51.7255	49.8681	53.4313	65.1271	47.1047	44.6022	2.01998	1.15971	1.11806	1.19795	1.46018	1.05611	0.000194128	0.379559	0.323988	0.179236	0.0191153	0.641338	1.605	0.682757	0.581114	0.851317	1.07971	0.382366
468.309	1	2.23878	213.824		M+H, M+Na			1459.97	613.75	551.119	356.301	1165.55	513.966	414.104	3.52561	1.48211	1.33087	0.860415	2.81463	1.24115	0.0167479	0.3562	0.332966	0.496433	0.000202195	0.407408	1.31454	0.723522	0.578727	0.446151	1.44124	0.72007
308.091	1	1.0358	158.099					5.37998	24.9948	16.9999	29.1072	3.80281	18.2211	12.7645	0.421481	1.95816	1.33182	2.28033	0.297922	1.42749	0.0483051	0.194469	0.31095	0.00763544	0.0185238	0.222554	1.05217	0.990711	0.577463	1.68989	1.12795	0.984357
518.276	1	1.22467	207.668					53.0635	173.864	172.166	239.635	49.0191	169.359	199.973	0.265354	0.869439	0.860947	1.19834	0.245129	0.846913	0.000180738	0.503838	0.327535	0.123922	0.000401755	0.281597	1.58696	0.514241	0.569982	1.0157	1.48022	0.906374
707.493	1	0.846933	246.3					26.6953	46.7313	67.3876	23.0995	85.6203	75.8897	88.518	0.30158	0.527929	0.761286	0.260958	0.967264	0.857336	0.0353589	0.178442	0.345937	0.0184421	0.896199	0.598544	1.09366	0.99714	0.567926	1.38246	0.0668938	0.460157
937.668	1	15.6475	309.617					30.9493	9.68292	5.41911	4.56066	34.871	4.14489	8.06535	3.83731	1.20056	0.671901	0.565463	4.32355	0.513914	0.0630586	0.631434	0.365562	0.272236	0.00206976	0.181424	1.05155	0.379669	0.566196	0.726466	1.336	1.14565
539.347	1	2.19683	226.427					7.24694	15.3642	14.1503	7.59613	14.5594	14.4897	17.8181	0.406717	0.862277	0.794153	0.426314	0.817108	0.8132	0.014664	0.641223	0.359278	0.0270043	0.394479	0.390812	1.22677	0.347524	0.566074	1.29788	0.427536	0.70401
522.614	1	3.18313	223.98					57.0936	0.33695	1.69068	1.46917	51.3695	0.0454449	0.160677	355.331	2.09706	10.5222	9.14361	319.706	0.282833	0.00383399	0.547434	0.366855	0.379662	0.00191681	0.454695	1.51826	0.335567	0.564114	0.622901	1.42379	0.815705
812.548	1	5.03673	280.687					17.7037	51.0926	52.1076	46.769	17.4513	50.7109	47.6901	0.371224	1.07135	1.09263	0.980685	0.365931	1.06334	0.000892917	0.373665	0.351342	0.548209	1.91956e-09	0.417228	1.60481	0.68779	0.563592	0.695254	1.59111	0.689366
441.254	1	3.0992	190.959					2.47441	4.03295	3.89111	5.18033	2.8705	4.45515	5.05289	0.489702	0.798147	0.770077	1.02522	0.568091	0.881704	0.0377099	0.434776	0.355338	0.913367	0.0901825	0.699247	1.03754	0.403632	0.563222	0.200197	0.807468	0.290792
1023.78	1	17.9838	333.77					23.226	11.7312	11.2425	9.35396	24.0995	10.1546	9.3679	2.47931	1.25228	1.2001	0.998512	2.57256	1.08398	0.0329625	0.364828	0.411245	0.995503	0.00329789	0.741204	1.19152	0.796738	0.560233	0.169506	1.31389	0.381752
270.978	1	0.972817	162.667					9.42317	3.79426	4.19812	3.73775	3.98976	3.68976	3.18485	2.95875	1.19135	1.31815	1.1736	1.25273	1.15854	0.0222761	0.540517	0.105821	0.384126	0.217002	0.326841	1.26432	0.535858	0.559026	0.577368	0.430108	0.470947
1015.71	1	16.1161	322.682					4.1254	1.29192	0.903969	0.912558	6.77913	1.46263	1.32868	3.10488	0.972329	0.68035	0.686814	5.10214	1.10081	0.0209014	0.919266	0.213608	0.311353	0.000104891	0.839238	1.2653	4.88619e-17	0.559026	1.04359	1.5112	0.223137
522.465	1	2.8054	223.981					17.44	2.69734	0.806206	0.150211	14.2616	0.151041	0.0996862	174.949	27.0583	8.08744	1.50684	143.065	1.51517	0.00468293	0.336963	0.392426	0.738959	0.000766411	0.634528	1.50601	0.773697	0.559026	0.635574	1.47276	0.815705
403.282	1	3.07822	279.921					0.596604	4.11727	2.6949	4.62101	0.628157	2.92725	4.39771	0.135662	0.936231	0.612797	1.05078	0.142837	0.66563	0.0235562	0.889551	0.297063	0.869454	0.0241338	0.347272	1.24847	0.125435	0.54925	0.186382	1.14611	0.661737
669.898	2	4.86885	397.524					43.6744	24.7758	28.246	26.1808	30.8937	26.7506	24.1464	1.80873	1.02607	1.16978	1.08425	1.27943	1.10785	0.0152646	0.851975	0.363125	0.563707	0.0390718	0.520146	1.30078	0.190722	0.5489	0.584932	0.956061	0.539831
520.34	1	2.65848	220.014					715.122	202.471	156.603	137.998	494.242	115.028	125.311	5.70677	1.61574	1.24972	1.10124	3.94412	0.917939	0.00425451	0.406731	0.364193	0.436555	0.000534001	0.43688	1.5066	0.657575	0.546561	0.646679	1.47882	0.691165
826.591	1	7.8346	283.795					93.8898	222.948	165.645	81.9161	107.434	357.44	213.596	0.439567	1.04378	0.775504	0.383509	0.502977	1.67344	0.0284734	0.903636	0.357318	0.0190987	0.0493663	0.0410331	1.1742	0.094226	0.542955	1.43539	0.949166	1.61513
766.54	1	8.28213	264.519					4236.3	5216.59	5140.22	6080.27	3619.53	5543.75	5562.84	0.761535	0.937756	0.924029	1.09302	0.650662	0.996568	0.0245374	0.499997	0.373792	0.446918	0.00504537	0.969066	1.18671	0.521669	0.5389	0.602572	1.32021	0.0338109
754.67	1	7.8346	272.378					5.76319	1.51858	2.15504	1.8015	8.43411	1.80854	1.80222	3.19783	0.84262	1.19577	0.999605	4.67986	1.00351	0.0304601	0.534211	0.47513	0.998874	0.000378279	0.988623	1.21994	0.263042	0.537722	0.324611	1.43725	3.20764e-17
1024.84	1	17.0604	333.765					29.9703	21.3826	13.571	11.8017	48.0969	13.009	16.2438	1.84503	1.31635	0.835458	0.726536	2.96094	0.800862	0.0373214	0.324123	0.424336	0.146952	2.75584e-06	0.304722	1.122	0.729524	0.537165	0.970237	1.52982	0.929034
1127.34	1	2.0919	320.37					236.376	0.979916	1.03361	1.08504	1.28863	1.47566	0.903503	261.622	1.08458	1.144	1.20092	1.42627	1.63327	0.0321697	0.829776	0.701251	0.582597	0.510094	0.366595	1.22016	0.311989	0.535227	0.175043	0.29382	0.845021
542.325	1	2.2178	219.786					59.722	43.2428	23.8489	16.7651	64.6882	24.3484	19.3209	3.09106	2.23814	1.23436	0.86772	3.3481	1.26022	0.0352479	0.383477	0.365207	0.329502	0.000277859	0.178186	1.18913	0.692715	0.530905	0.736479	1.46815	1.15298
549.488	1	5.7922	244					240.215	142.664	173.412	159.327	194.149	144.577	150.391	1.59727	0.948619	1.15307	1.05942	1.29096	0.96134	0.0182178	0.718594	0.361636	0.758764	0.0525013	0.782321	1.20662	0.28314	0.528558	0.271844	0.989819	0.243022
423.395	1	3.2461	213.074					25.7851	49.6067	55.9443	34.184	56.5974	60.2624	66.3662	0.388528	0.747469	0.842963	0.515082	0.852804	0.908028	0.0269563	0.466371	0.367147	0.0375241	0.323731	0.667644	1.17359	0.56861	0.526554	1.30365	0.500789	0.370429
997.764	1	17.69	326.505					227.244	131.395	118.987	117.112	216.147	122.32	130.219	1.74509	1.00903	0.913747	0.899349	1.65988	0.939341	0.0396107	0.936139	0.381746	0.329742	0.00685431	0.653802	1.1563	0.0442985	0.524367	0.636519	1.25019	0.407638
640.456	1	1.1617	239.478					2.08197	8.20494	10.4584	3.75028	7.58167	5.98238	8.46971	0.245814	0.96874	1.2348	0.442788	0.895151	0.706327	0.00203569	0.934489	0.423466	0.0745029	0.625709	0.124216	1.42653	0.0411773	0.523115	1.20998	0.144586	1.27389
781.561	1	2.46963	283.003					4.15345	7.76983	8.30185	3.91274	2.48543	27.9802	12.1662	0.341393	0.638642	0.682371	0.321608	0.204291	2.29983	0.0591293	0.279471	0.339122	0.0548121	0.0319287	0.103391	1.05062	0.814491	0.51942	1.19504	1.09998	1.38373
283.261	1	0.8889	154.94					54.2713	30.4112	29.2624	31.4779	34.3962	28.1158	27.2459	1.99191	1.11617	1.07401	1.15533	1.26244	1.03193	0.0696387	0.354294	0.475537	0.0950052	0.0137216	0.766142	1.05168	0.734673	0.517962	1.11624	1.15233	0.299369
478.364	1	1.05678	208.112					127.278	329.673	355.385	177.253	569.874	345.798	470.822	0.270331	0.700208	0.75482	0.376475	1.21038	0.734457	0.0401807	0.439755	0.389851	0.0652922	0.493902	0.379896	1.07738	0.591446	0.516408	1.14472	0.354185	0.760885
611.466	1	8.42902	244.617					15.689	6.03693	6.13145	4.18321	28.662	5.49109	6.83169	2.2965	0.883666	0.897502	0.612324	4.19545	0.803768	0.00773111	0.362169	0.468866	0.0180596	1.05726e-06	0.243184	1.35933	0.905766	0.515819	1.51933	1.57111	1.10789
883.544	1	5.37248	287.691					16.9766	27.0609	27.8565	32.8454	18.4344	30.6984	30.725	0.552532	0.880745	0.906637	1.06901	0.59998	0.999133	0.00944599	0.319444	0.404314	0.709784	0.00531731	0.994482	1.27611	0.721956	0.512287	0.274649	1.21985	8.50546e-17
974.818	1	17.1443	324.742					2035.54	1341.27	975.134	951.728	2048.57	887.663	1136.15	1.79161	1.18054	0.858281	0.83768	1.80309	0.781292	0.0119531	0.373648	0.394208	0.447599	0.00129308	0.214223	1.26492	0.677408	0.511421	0.503748	1.37389	1.06259
496.592	1	2.8054	220.282					94.5734	16.0256	3.72597	2.3265	87.857	0.303617	0.674064	140.303	23.7746	5.52762	3.45146	130.339	0.450427	0.00310478	0.375726	0.404811	0.503026	0.00242447	0.535021	1.53972	0.702724	0.510845	0.442091	1.40438	0.470947
409.609	1	2.72147	209.076					11.3607	25.3938	29.5619	12.7068	38.3192	28.5076	38.5229	0.294907	0.659187	0.767387	0.32985	0.994713	0.740019	0.0372067	0.428938	0.389442	0.0347074	0.983988	0.387395	1.08786	0.613754	0.509247	1.26648	0.00863741	0.760614
856.766	1	17.1443	300.121					62.8379	50.6809	41.129	30.7077	36.7883	26.4284	34.3515	1.82926	1.47536	1.1973	0.893925	1.07094	0.769352	0.0425804	0.30277	0.374719	0.582806	0.739042	0.233601	1.09772	0.787665	0.503569	0.428703	0.152962	1.03279
823.552	1	5.83417	285.919					63.5688	160.876	155.981	162.959	64.3535	173.474	167.965	0.378464	0.957791	0.928653	0.970193	0.383136	1.0328	0.000116102	0.675372	0.409343	0.794974	0.000239003	0.805336	1.59014	0.326931	0.502617	0.186487	1.49316	0.216625
722.534	1	5.3515	269.279					188.852	253.356	274.963	293.578	213.961	266.19	256.694	0.735708	0.986997	1.07117	1.14369	0.833525	1.03699	0.0462748	0.916427	0.40008	0.192788	0.048384	0.665269	1.06078	0.0818099	0.499881	0.829696	0.970647	0.378328
572.834	1	0.95185	183.489					6.4935	16.7882	13.9972	18.0855	7.1041	16.8968	15.7937	0.411145	1.06297	0.886253	1.1451	0.449806	1.06984	0.000921996	0.602251	0.383947	0.174402	0.000206467	0.495373	1.48447	0.474279	0.489273	1.09306	1.46121	0.634437
624.452	1	1.09875	237.124					0.321762	1.18243	1.24251	0.722374	1.55546	1.41002	1.70783	0.188404	0.692359	0.727538	0.422978	0.910782	0.82562	0.0344293	0.482664	0.443092	0.143185	0.816465	0.652432	1.1054	0.677813	0.485975	0.800183	4.00991e-18	0.20221
765.838	1	0.8889	169.601		M+H-H2O, M+H			53.87	24.1751	24.4915	31.2422	42.7771	27.9112	21.5153	2.5038	1.12363	1.13833	1.45209	1.98822	1.29727	0.0801693	0.409808	0.439854	0.00898655	2.37626e-05	0.0377669	1.01788	0.698652	0.482117	1.61362	1.49038	1.66431
409.379	1	2.72147	209.079		M+H-H2O, M+Na			1143.78	2606.96	2910.56	1446.93	3427.85	2908.16	3442.78	0.332226	0.757223	0.845408	0.420279	0.995661	0.844711	0.0224904	0.466217	0.423271	0.0286312	0.981053	0.46446	1.16904	0.564509	0.47527	1.29314	0.0123628	0.632469
451.389	1	1.93817	214.05					123.976	255.516	310.367	154.328	361.345	307.948	361.578	0.342876	0.706669	0.858368	0.426817	0.999357	0.851678	0.00818381	0.351162	0.431272	0.0148473	0.997206	0.460354	1.28951	0.716265	0.467712	1.39485	1.8827e-17	0.636283
814.561	1	5.37248	281.742		M+H-H2O, M+H			110.083	320.469	335.018	348.532	97.7728	329.387	370.119	0.297427	0.865855	0.905162	0.941675	0.264166	0.889948	4.7279e-05	0.290548	0.433874	0.565427	0.000170867	0.295129	1.63107	0.796525	0.459554	0.378383	1.52247	0.890838
373.314	1	3.01525	195.045					6.78261	18.4301	13.835	5.91933	7.85336	15.8013	10.3653	0.654356	1.77805	1.33474	0.57107	0.757658	1.52444	0.0568055	0.281699	0.45785	0.0230604	0.255493	0.202747	1.01279	0.844567	0.456239	1.38079	0.567249	1.16481
409.475	1	2.74245	209.078		M+H-H2O, M+Na			9.25257	21.54	22.7861	10.217	29.3543	22.6994	29.0513	0.31849	0.741447	0.784338	0.351687	1.01043	0.781355	0.049126	0.588673	0.439861	0.0424965	0.968375	0.462402	1.04099	0.420827	0.450436	1.20688	0.0230728	0.631334
523.372	1	2.2178	223.971		M+H-H2O, M+Na			92.3318	183.305	204.274	101.527	205.014	216.723	251.081	0.367738	0.730063	0.813581	0.40436	0.816527	0.863162	0.0246329	0.476935	0.452458	0.0299961	0.43445	0.586539	1.1501	0.552133	0.448383	1.29495	0.403373	0.472886
892.675	1	7.79263	305.911					23.5716	11.4749	11.8581	11.3472	17.407	10.3754	10.719	2.19904	1.07052	1.10627	1.0586	1.62394	0.967938	0.0159556	0.498723	0.465905	0.626125	0.00545518	0.821972	1.32454	0.35122	0.447005	0.904828	1.27029	0.193737
339.289	1	5.91812	187.99					39.2625	106.258	112.087	108.623	32.1723	96.318	100.49	0.390713	1.0574	1.11541	1.08094	0.320156	0.958488	0.00509717	0.780429	0.452382	0.712794	0.00398284	0.814844	1.40568	0.205768	0.446019	0.308957	1.34695	0.213411
353.316	1	1.72832	192.373					29.5167	49.6126	61.7288	30.6223	71.5952	63.4094	69.5276	0.424532	0.713567	0.887831	0.440434	1.02974	0.912003	0.0115934	0.316502	0.455536	0.00643753	0.832009	0.647038	1.25325	0.761248	0.436667	1.5026	0.116555	0.38123
464.315	1	3.0992	206.868					89.5801	41.3128	48.5414	66.375	75.6903	42.2975	57.1867	1.56645	0.72242	0.848823	1.16067	1.32356	0.739638	0.0379434	0.245805	0.473649	0.406421	0.176573	0.238188	1.07465	0.865168	0.433489	0.608924	0.66971	0.999894
523.359	1	2.8054	223.971					634.008	165.406	117.909	106.676	502.392	93.3596	94.808	6.68729	1.74464	1.24366	1.12518	5.29904	0.984722	0.0065167	0.388819	0.492515	0.539058	0.000252686	0.928483	1.45939	0.683369	0.421707	0.466618	1.50701	0.0726983
366.041	1	1.0148	162.461		M+H, M+Na			16.0001	24.4316	25.8252	37.9876	21.993	27.6588	28.0042	0.571345	0.872427	0.922192	1.3565	0.785346	0.987665	0.02061	0.445281	0.481699	0.0460222	0.126918	0.935131	1.20503	0.618289	0.421179	1.19531	0.763457	0.10325
572.371	1	3.14115	228.699		M+H-H2O, M+NH4			348.108	358.335	104.986	92.1345	318.38	158.205	119.726	2.90755	2.99297	0.876885	0.769547	2.65924	1.32139	0.00202365	0.323076	0.485353	0.199319	0.000392148	0.193568	1.53751	0.784378	0.418095	0.828416	1.44639	1.11454
465.346	1	2.74245	215.24					45.2137	84.7123	107.501	63.8022	120.275	101.065	128.157	0.352798	0.661003	0.838824	0.497843	0.938496	0.788603	0.0219911	0.311449	0.483146	0.0656202	0.772585	0.359103	1.16377	0.770454	0.416131	1.1235	0.143028	0.782815
628.474	1	2.6795	240.806					4.50441	4.05256	4.0762	4.84413	3.86722	3.6368	3.46646	1.29943	1.16908	1.1759	1.39743	1.11561	1.04914	0.0316241	0.393656	0.18515	0.0783656	0.260606	0.789486	1.09533	0.549779	0.414585	1.14905	0.676049	0.20221
180.175	1	1.1407	144.791		M+H, M+NH4			33.3987	56.56	55.5418	34.1728	63.7617	59.7923	65.7124	0.508255	0.86072	0.845226	0.520035	0.970315	0.909909	0.0212931	0.580177	0.485621	0.0350182	0.898794	0.638226	1.16782	0.429963	0.400564	1.26407	0.0569921	0.404922
226.18	1	1.1407	142.796		M+H-H2O, M+H			183.875	298.822	293.26	187.484	331.298	306.432	339.128	0.5422	0.881149	0.864748	0.552842	0.976911	0.903588	0.0171884	0.608279	0.503198	0.0360372	0.913436	0.563712	1.20256	0.397462	0.399195	1.28583	0.0568198	0.501377
411.386	1	2.74245	209.047					18.7752	37.7309	48.6474	23.4592	58.4974	48.6881	57.5352	0.326326	0.655788	0.845524	0.407736	1.01672	0.846232	0.0307084	0.345563	0.504758	0.0410584	0.937981	0.529193	1.12375	0.721337	0.397494	1.22543	0.0426369	0.546481
630.554	1	7.79263	295.696					28.9264	39.4193	37.8637	39.8846	28.9104	41.4641	40.7722	0.709463	0.966818	0.928664	0.978231	0.709071	1.01697	0.0368329	0.797505	0.51019	0.869106	0.0284703	0.872869	1.1117	0.171756	0.397391	0.290378	1.10425	0.139986
568.34	1	2.3857	226.142					437.254	206.373	90.6649	66.9186	259.828	84.8525	75.3549	5.8026	2.73869	1.20317	0.888046	3.44806	1.12604	0.00445237	0.292344	0.51446	0.482361	0.000106832	0.592181	1.50089	0.834078	0.394008	0.585303	1.51513	0.456776
625.52	1	8.28213	252.871					76.9419	102.143	103.49	122.585	63.869	108.27	110.415	0.696846	0.925084	0.937282	1.11023	0.578447	0.980579	0.0179611	0.492762	0.516057	0.418715	0.00446353	0.846491	1.2118	0.536051	0.393819	0.561596	1.35053	0.160472
516.307	1	2.23878	220.058					221.029	61.879	42.2255	34.6484	115.186	31.1258	34.0739	6.48675	1.81602	1.23923	1.01686	3.38047	0.913479	0.00639648	0.359575	0.513256	0.925805	0.00106231	0.545274	1.46143	0.72355	0.392071	0.24366	1.42589	0.532597
692.836	2	0.8889	323.167					14.1939	4.87951	6.42774	6.40408	13.0219	7.00153	5.49733	2.58197	0.887615	1.16925	1.16494	2.36877	1.27362	0.0735598	0.523138	0.352157	0.333219	1.89152e-05	0.163205	1.00897	0.650781	0.390874	0.653576	1.46377	0.907994
463.387	1	2.7844	217.999					26.6261	43.1115	53.8491	30.338	69.8236	47.3492	61.9872	0.429542	0.695491	0.868714	0.489423	1.12642	0.763856	0.0428103	0.405122	0.516376	0.0422813	0.516981	0.285153	1.06797	0.649731	0.390829	1.22523	0.331106	0.916864
460.353	1	1.0358	205.492					3.84651	11.2132	13.0247	4.89009	16.027	12.933	15.4635	0.248747	0.72514	0.842285	0.316234	1.03644	0.836355	0.0180879	0.412896	0.507016	0.0231261	0.875235	0.515091	1.21223	0.637249	0.386089	1.34982	0.0740487	0.600041
353.117	1	1.07775	169.661					147.252	68.5788	65.5901	122.499	224.921	66.51	81.0368	1.81711	0.846267	0.809388	1.51164	2.77554	0.820738	0.0642048	0.63404	0.514222	0.0637514	0.00045056	0.582884	1.00165	0.36479	0.38589	1.16691	1.38251	0.477278
746.535	1	5.3305	271.33					106.903	159.702	159.585	169.764	106.514	177.303	152.427	0.701341	1.04773	1.04696	1.11374	0.698786	1.1632	0.053087	0.585019	0.538099	0.341762	0.00490315	0.130489	1.03934	0.434177	0.38365	0.65856	1.30168	1.25406
787.962	2	6.30265	427.136					43.9526	23.5632	24.1167	26.2066	32.0981	23.5393	21.9999	1.99785	1.07106	1.09622	1.19121	1.45901	1.06997	0.0206771	0.566542	0.50059	0.316341	0.0498359	0.571281	1.24424	0.378613	0.377372	0.609418	0.94872	0.427425
649.489	1	1.0358	241.866					14.6332	43.3897	53.6106	17.11	53.2039	53.2244	64.422	0.227146	0.673524	0.832178	0.265593	0.825866	0.826184	0.0244716	0.352987	0.54115	0.0282976	0.519175	0.540231	1.16552	0.708276	0.374612	1.31661	0.336251	0.541913
697.484	1	4.13433	258.137					2.54575	24.8862	4.50938	3.241	3.88546	5.76513	5.01126	0.508005	4.96606	0.899849	0.646743	0.775346	1.15043	0.0465532	0.374182	0.600816	0.0893119	0.25322	0.550448	1.04495	0.701571	0.374581	1.028	0.535227	0.457294
608.423	1	1.09875	230.949					8.04857	18.768	21.5266	8.71225	18.5079	19.1888	26.233	0.306811	0.715433	0.820591	0.33211	0.70552	0.731474	0.0368035	0.46911	0.52725	0.0465045	0.279931	0.339925	1.07503	0.557066	0.370778	1.22904	0.538185	0.8168
723.565	1	1.18268	255.642		M+H-H2O, M+Na			7.48119	26.4463	27.7035	9.53037	21.5783	23.3178	36.1995	0.206665	0.730571	0.765299	0.263273	0.596094	0.644148	0.0430399	0.561862	0.532416	0.0598714	0.262237	0.352772	1.10419	0.452273	0.367318	1.17726	0.57876	0.799445
726.493	1	4.57503	261.376					1.09808	9.20314	3.68846	1.4072	1.60551	3.94929	2.52459	0.434953	3.64539	1.46101	0.557395	0.63595	1.56433	0.021264	0.283099	0.510041	0.0690905	0.0949982	0.376061	1.20476	0.817601	0.364395	1.30116	0.808713	0.643158
754.67	1	7.64572	271.277					14.6873	5.99112	7.33567	7.39756	18.3597	5.94613	6.55793	2.23962	0.913568	1.1186	1.12803	2.79962	0.906708	0.00511611	0.669626	0.586284	0.572481	8.28325e-06	0.670333	1.37806	0.39666	0.361124	0.331306	1.5442	0.438872
518.394	1	1.09875	221.372					4.2793	12.1451	16.2677	5.65703	21.3333	16.824	19.2291	0.222543	0.6316	0.845994	0.294191	1.10943	0.874923	0.0109263	0.294929	0.530933	0.017647	0.666598	0.637207	1.27845	0.820972	0.360533	1.38386	0.213367	0.432716
694.497	1	2.15483	254.676					1.47756	7.18128	8.17786	2.88534	8.51151	8.66612	10.4883	0.140878	0.684696	0.779714	0.275102	0.811526	0.826267	0.0318403	0.509512	0.570042	0.0625855	0.583973	0.653402	1.19636	0.507359	0.359671	1.15605	0.289431	0.426429
925.731	1	16.6617	308.696					3.60604	1.56729	0.223621	0.72538	1.81401	0.529352	0.491813	7.33215	3.18677	0.454686	1.47491	3.68842	1.07633	0.0935438	0.247805	0.1992	0.677674	0.000897374	0.897598	1.02382	0.870916	0.356818	0.204024	1.314	0.352211
598.374	1	3.49793	234.839					1.78351	2.74303	1.2904	1.05379	2.00708	1.58201	0.941153	1.89502	2.91454	1.37108	1.11968	2.13258	1.68093	0.01913	0.165405	0.118702	0.615405	0.000315269	0.0769772	1.19397	0.928994	0.356818	0.126933	1.29033	0.723045
800.547	1	5.39347	278.614					0.480895	1.05766	1.02295	0.627668	0.38472	1.05275	1.10383	0.43566	0.958177	0.926727	0.568627	0.348532	0.953727	0.0247146	0.868995	0.743654	0.085907	0.0121224	0.887134	1.03401	0.722551	0.356818	1.20844	1.17095	0.815705
606.524	1	9.54125	250.671					87.7835	38.0781	34.7157	25.4083	42.6253	30.9179	27.0684	3.24303	1.40674	1.28252	0.93867	1.57473	1.14222	0.042306	0.320084	0.561323	0.736141	0.144194	0.640344	1.15358	0.773016	0.353529	0.353714	0.747931	0.391909
366.14	1	5.39347	216.889					72.9523	45.4193	41.5168	48.3018	57.5219	44.2261	45.2098	1.61364	1.00463	0.918313	1.06839	1.27233	0.97824	0.0440734	0.9764	0.535824	0.678751	0.103021	0.87575	1.0868	0.0364016	0.352118	0.317305	0.803393	0.139355
776.58	1	6.42857	277.682					1683.66	3152.75	3056.8	2751.18	1735.16	3687.35	2826.91	0.595584	1.11526	1.08132	0.973212	0.613801	1.30438	0.0140787	0.410991	0.556784	0.84709	0.0112992	0.127039	1.22717	0.627594	0.349997	0.211567	1.23191	1.27281
309.127	1	1.07775	163.521					679.551	396.779	325.789	528.557	640.616	307.739	378.385	1.79592	1.04861	0.860998	1.39688	1.69303	0.813295	0.0720141	0.910031	0.56077	0.0430271	0.00365451	0.453751	1.0001	0.0879256	0.348677	1.26393	1.30031	0.651162
568.338	1	0.972817	219.539					1.31939	4.19651	4.41511	2.78692	2.41246	4.37964	5.28074	0.24985	0.794681	0.836077	0.527751	0.45684	0.829361	0.00957847	0.488843	0.530746	0.165945	0.0365785	0.50787	1.27547	0.490306	0.342878	1.06326	0.980217	0.61706
692.92	2	5.39347	422.285					50.3801	29.3976	28.8895	30.957	37.1563	29.8869	27.0114	1.86515	1.08834	1.06953	1.14607	1.37558	1.10646	0.00100302	0.590523	0.562416	0.369954	0.0297119	0.47214	1.50033	0.379274	0.341675	0.569355	1.00343	0.62523
401.267	1	2.6795	188.44		M+H, M+Na			395.3	904.733	740.702	903.457	561.526	773.137	839.508	0.470872	1.07769	0.882305	1.07617	0.668876	0.920941	0.0307827	0.737375	0.573294	0.716282	0.128024	0.694752	1.2084	0.259984	0.33971	0.284775	0.785265	0.349361
963.685	1	15.8364	313.381					26.3734	8.82154	5.43123	3.49242	34.143	3.07667	7.09359	3.71792	1.24359	0.765653	0.492334	4.81322	0.433726	0.0702555	0.592619	0.576784	0.201863	7.38199e-05	0.156084	1.02863	0.440141	0.337384	0.818991	1.46579	1.26315
800.969	2	6.5125	429.731					21.7113	6.14583	7.62703	8.52035	12.6386	7.91548	6.56224	3.30852	0.936544	1.16226	1.29839	1.92595	1.20622	0.0139463	0.781562	0.606859	0.253095	0.0260373	0.270619	1.33127	0.0872151	0.332565	0.80007	1.06849	1.08135
417.24	1	2.6795	192.813					42.8552	96.9704	83.074	111.302	65.0795	82.8053	95.0125	0.451048	1.02061	0.874348	1.17145	0.684958	0.87152	0.0186999	0.923449	0.58268	0.342486	0.119012	0.513492	1.29152	0.0696792	0.327191	0.666917	0.789314	0.560458
802.723	1	16.3469	290.218					51.0499	32.9541	20.4601	13.717	23.8914	10.7568	17.5687	2.90573	1.87573	1.16458	0.78076	1.35988	0.612268	0.0454247	0.20809	0.60441	0.313294	0.353325	0.100309	1.13377	0.987312	0.322935	0.649776	0.484314	1.36252
544.338	1	3.8127	225.067					14.7852	3.66755	4.26481	3.80535	14.1842	3.00136	3.57295	4.13808	1.02648	1.19364	1.06504	3.96989	0.840023	0.0117915	0.920367	0.422574	0.744333	0.00106796	0.37927	1.35339	0.130156	0.321673	0.227647	1.42657	0.815705
713.549	1	12.7237	267.112					165.206	115.741	102.47	112.791	136.896	96.4985	95.5293	1.72937	1.21158	1.07265	1.18069	1.43302	1.01015	0.0647069	0.331614	0.61373	0.42665	0.0154093	0.944578	1.02812	0.739626	0.321429	0.567108	1.13394	0.0633245
283.396	1	0.8679	154.937					16.2655	7.55052	7.61992	8.54782	8.74679	6.49477	6.95654	2.33816	1.08538	1.09536	1.22874	1.25735	0.933621	0.0485529	0.668265	0.568065	0.162386	0.122202	0.706972	1.12131	0.267373	0.320336	0.882804	0.746072	0.447799
871.089	1	16.4098	304.043					19.0829	3.71517	1.49095	2.17959	14.475	0.235748	2.99765	6.36596	1.23936	0.497372	0.727099	4.82877	0.0786443	0.0741126	0.817818	0.589908	0.812051	0.0192609	0.330355	1.00481	0.163435	0.320248	0.177156	1.06718	0.873696
620.498	1	2.61652	248.158					65.5042	133.351	175.387	84.7965	227.137	159.997	202.634	0.323263	0.65809	0.865534	0.418471	1.12092	0.789587	0.0350598	0.416854	0.602384	0.055566	0.591912	0.409072	1.09359	0.625939	0.31199	1.15969	0.281223	0.709673
697.574	1	12.7237	268.345					345.318	206.29	174.858	204.186	245.402	148.621	159.172	2.16946	1.29602	1.09854	1.2828	1.54174	0.933711	0.0754599	0.304778	0.606698	0.452755	0.0201768	0.720837	1.00762	0.776924	0.310174	0.537912	1.08065	0.319447
325.249	1	1.0358	209.369		M+H-H2O, M+H			9.458	25.3216	33.122	11.5112	41.4826	37.9084	36.8103	0.256939	0.687895	0.899801	0.312716	1.12693	1.02983	0.0097195	0.306652	0.625835	0.0129592	0.558782	0.884186	1.27096	0.774654	0.305012	1.42377	0.312871	0.117564
679.909	2	5.07868	403.113					27.9996	14.376	14.2239	15.9223	16.4105	14.0319	13.151	2.12909	1.09315	1.08159	1.21073	1.24786	1.06699	0.0100285	0.563845	0.645414	0.322524	0.225165	0.647945	1.37312	0.437974	0.303639	0.710981	0.611663	0.396652
792.921	2	5.37248	416.343		M+2H, M+H+Na			58.3586	31.6692	31.6275	34.9444	48.5259	32.007	30.0714	1.94067	1.05314	1.05175	1.16205	1.61369	1.06437	0.0397387	0.793287	0.642697	0.249001	0.00704711	0.726874	1.16626	0.215589	0.298425	0.767248	1.22959	0.348869
759.931	2	4.72193	424.602					205.149	103.953	108.417	115.262	143.706	105.122	102.285	2.00566	1.01631	1.05994	1.12687	1.40496	1.02773	0.00150447	0.854407	0.604001	0.366064	0.0127669	0.812148	1.54052	0.14302	0.296481	0.595285	1.13904	0.209706
822.547	1	7.03717	281.696					16.3809	57.9468	29.8179	18.9716	18.1345	53.7877	34.0396	0.481231	1.70234	0.875978	0.557341	0.532748	1.58015	0.0302494	0.343184	0.616256	0.0396773	0.0330164	0.150731	1.11733	0.746877	0.295608	1.27361	1.02696	1.22786
795.517	1	5.3515	273.223					7.8498	22.1408	23.005	25.6669	8.06622	19.8842	20.8283	0.376882	1.06302	1.10451	1.23231	0.387272	0.954675	0.00441824	0.818963	0.627507	0.356214	0.00551364	0.785272	1.38226	0.206744	0.28688	0.682042	1.29559	0.173372
494.324	1	2.25978	218.963					3987.08	992.258	755.357	645.239	2285.76	581.744	661.948	6.02326	1.499	1.14111	0.974758	3.45309	0.878837	0.00829355	0.44724	0.639295	0.881487	0.00095345	0.358507	1.42968	0.601639	0.284676	0.341226	1.43447	0.794167
415.668	1	1.47648	191.31					25.5956	14.8023	13.5573	10.6202	11.9762	17.2701	10.8007	2.3698	1.37049	1.25522	0.983282	1.10884	1.59897	0.0338642	0.539662	0.620256	0.974595	0.813123	0.473778	1.11004	0.454744	0.281469	0.0769107	0.103977	0.61667
923.496	1	6.15577	285.41					3.17708	7.49477	8.33922	8.69808	4.22501	8.00261	8.93239	0.355681	0.839056	0.933594	0.973769	0.472999	0.89591	0.00117428	0.166134	0.354038	0.690976	2.14393e-05	0.172025	1.50731	0.88046	0.279513	0.243764	1.4824	0.60663
774.951	2	5.66628	429.855					193.378	108.946	111.902	122.315	117.231	106.3	104.118	1.85729	1.04637	1.07476	1.17477	1.12594	1.02096	0.0106382	0.698074	0.649804	0.34475	0.433359	0.853311	1.34959	0.29206	0.276304	0.64285	0.40822	0.162388
781.559	1	7.96053	274.398					6729.99	4418.95	4847.39	4713.18	6912.25	4577.2	4638.44	1.45092	0.95268	1.04505	1.01611	1.49021	0.986796	0.00930836	0.620049	0.648457	0.881107	0.000738185	0.895301	1.29251	0.385558	0.273477	0.222417	1.40319	0.115796
840.58	1	7.39392	287.917					4.67517	24.0749	7.48314	3.98509	5.39069	13.1497	7.85928	0.59486	3.06325	0.95214	0.507056	0.685901	1.67314	0.0528706	0.298118	0.807875	0.00228559	0.0246601	0.214692	1.03058	0.822697	0.270445	1.75679	1.07209	1.05671
407.289	1	0.993817	189.897					1.25136	2.68959	2.34239	0.941565	3.61084	2.79666	2.99246	0.418172	0.898788	0.782765	0.314645	1.20664	0.934568	0.0471132	0.708116	0.383384	0.0178208	0.476468	0.783743	1.05758	0.29061	0.262207	1.29107	0.422337	0.193737
828.603	1	7.96053	286.939					3.61534	7.76519	6.92766	2.86565	4.48392	14.925	7.42592	0.486854	1.04569	0.932903	0.385898	0.60382	2.00986	0.00999748	0.874264	0.719332	0.00292848	0.149357	0.00965759	1.2336	0.121975	0.260262	1.61069	0.74497	1.9825
889.581	1	7.77163	293.859		M+H-H2O, M+H			4782.99	6488.38	6464.03	6730.56	5200.41	6886.13	6676.42	0.7164	0.971836	0.968189	1.00811	0.778922	1.03141	0.00925689	0.775	0.67598	0.930237	0.0218661	0.703096	1.2848	0.221948	0.254837	0.180786	1.12889	0.334871
625.526	1	16.6197	252.871					8.91231	3.91675	3.15937	3.19601	7.73831	2.28982	3.29159	2.7076	1.18993	0.959831	0.970963	2.35094	0.695658	0.00551346	0.428781	0.86283	0.919268	0.00148136	0.207201	1.37968	0.608694	0.254678	0.115132	1.34544	1.11484
331.108	1	1.0358	163.069		M+H-H2O, M+Na			23.1929	12.4591	9.60436	13.968	14.6862	9.43116	10.2073	2.2722	1.22061	0.940933	1.36844	1.4388	0.923965	0.0531868	0.470777	0.699792	0.093811	0.0136563	0.608078	1.11069	0.590875	0.252894	1.05926	1.14529	0.286413
366.14	1	5.39347	165.981					86.3777	43.3579	42.1251	44.8638	51.0056	40.7812	40.1971	2.14885	1.07863	1.04796	1.11609	1.26889	1.01453	0.0543193	0.513923	0.652521	0.286072	0.0352986	0.866687	1.10662	0.49885	0.252676	0.76493	0.978657	0.164874
289.253	1	3.07822	171.032					15.3876	41.5158	36.1841	43.318	16.5733	37.7013	38.8863	0.395706	1.06762	0.93051	1.11397	0.4262	0.969526	0.00247317	0.667026	0.666467	0.420423	0.0028109	0.843242	1.49795	0.336083	0.250933	0.683631	1.28844	0.146219
730.49	1	3.33003	253.264		M+NH4, M+Na			144.235	100.837	90.3815	115.396	91.3686	91.2715	86.4244	1.66892	1.16677	1.04579	1.33522	1.05721	1.05609	0.0360216	0.253997	0.681895	0.0111594	0.600095	0.557546	1.15213	0.854846	0.246724	1.4476	0.270551	0.545616
917.701	1	16.5987	309.714					1081.4	663.165	573.177	541.016	1013.09	508.449	602.236	1.79565	1.10117	0.951748	0.898345	1.68222	0.844268	0.00430177	0.465831	0.693076	0.516704	0.000500087	0.224869	1.39219	0.56226	0.239369	0.458162	1.37452	1.0457
536.409	1	1.09875	222.511					11.193	31.4174	41.8365	13.9553	36.6636	34.3166	37.6563	0.297243	0.834319	1.11101	0.370597	0.973639	0.911313	0.0236996	0.637681	0.677467	0.0446756	0.912682	0.704721	1.15639	0.370487	0.237974	1.24529	0.0666558	0.364329
381.311	1	1.18268	224.745					2.86419	8.391	9.58008	2.92475	10.683	7.65382	11.2375	0.254878	0.746697	0.852511	0.260267	0.950662	0.681097	0.0191718	0.499068	0.656387	0.0205504	0.884734	0.302359	1.16247	0.487427	0.237055	1.362	0.0672955	0.899733
838.568	1	7.66672	286.883					2.41078	14.2498	3.7715	2.88614	3.90292	5.75306	4.08959	0.589491	3.48441	0.92222	0.705728	0.954355	1.40676	0.0375579	0.316058	0.687583	0.0771583	0.726673	0.0745702	1.10999	0.78927	0.228222	1.05879	0.140607	1.38059
550.376	1	3.20412	225.007					2.94877	1.83134	1.75312	1.8094	2.89639	1.51783	1.71992	1.71448	1.06478	1.0193	1.05203	1.68402	0.882497	0.0179595	0.80457	0.935479	0.790753	0.104581	0.491554	1.26639	0.335567	0.214091	0.293561	0.761234	2.05693e-18
361.271	1	3.2461	182.788					11.9352	3.10821	3.63552	3.78281	8.01547	3.52804	4.00558	2.97963	0.775969	0.907614	0.944383	2.00107	0.88078	0.0387085	0.504572	0.728318	0.860236	0.00606119	0.645202	1.14431	0.592963	0.203512	0.0246268	1.26883	0.583459
592.43	1	1.20368	228.518					13.6375	36.7791	42.0406	14.5574	37.6679	34.9551	47.5344	0.286897	0.773737	0.884425	0.30625	0.792434	0.735364	0.0353099	0.563283	0.729501	0.041902	0.497211	0.388361	1.10341	0.448434	0.201907	1.25437	0.351495	0.741717
870.896	1	16.3889	305.037					8.81757	2.42228	1.49728	1.26742	7.08596	0.54311	1.6284	5.41487	1.48752	0.919477	0.778322	4.35149	0.333524	0.0627564	0.491178	0.898145	0.803809	0.00898773	0.306124	1.0446	0.35122	0.199931	0.294022	1.17897	1.11027
824.565	1	7.60375	281.685					8.06554	43.8345	20.788	6.75128	7.21358	40.1606	18.5639	0.434475	2.36128	1.11981	0.363678	0.388581	2.16337	0.0600317	0.262458	0.754817	0.0369856	0.0453038	0.0853022	1.02568	0.884047	0.19728	1.31249	0.973209	1.45985
897.11	1	16.5987	309.82					19.5557	1.55303	0.825728	1.5658	16.0271	0.10322	1.36346	14.3426	1.13903	0.60561	1.1484	11.7547	0.0757042	0.0785987	0.919851	0.724309	0.924129	0.00381394	0.395423	1.00697	0.136328	0.196287	0.166919	1.29757	0.815705
750.925	2	4.72193	424.648					23.1782	10.3857	10.2195	11.9375	14.566	10.7027	9.88646	2.34444	1.05049	1.03369	1.20746	1.47332	1.08257	0.00242817	0.670421	0.825662	0.319372	0.0176875	0.615364	1.51813	0.450875	0.193418	0.727551	1.14582	0.441435
598.39	1	3.2461	236.095					8.67235	16.8842	4.70783	3.68635	5.94589	6.99165	4.02176	2.15636	4.19821	1.17059	0.9166	1.47843	1.73845	0.00214405	0.283321	0.576108	0.600375	0.100232	0.124764	1.4328	0.829229	0.175982	0.496608	0.67289	1.14369
480.309	1	2.59555	209.497					409.705	342.763	179.121	166.788	329.982	184.621	169.469	2.41758	2.02257	1.05695	0.98418	1.94715	1.08941	0.0233258	0.41349	0.775884	0.921321	0.0131988	0.514635	1.26761	0.649734	0.173521	0.385577	1.20146	0.563013
664.117	1	1.22467	216.113					13.0158	297.059	235.582	327.953	13.8025	192.335	225.538	0.0577099	1.31711	1.04453	1.45409	0.0611983	0.852784	1.47711e-06	0.336163	0.782359	0.000413332	1.59994e-05	0.401431	1.73142	0.758958	0.169635	1.83888	1.56765	0.736728
625.521	1	17.0394	252.871					59.9296	40.4382	31.6408	29.184	56.872	24.4234	33.5435	1.78662	1.20554	0.943276	0.870033	1.69547	0.728112	0.0285818	0.40388	0.771277	0.677721	0.00684788	0.209975	1.13295	0.643924	0.167267	0.292716	1.20866	1.04393
751.42	1	3.30903	254.302					26.8035	14.692	15.0375	21.7042	16.0168	14.6445	14.2876	1.87599	1.0283	1.05248	1.51909	1.12103	1.02497	0.0239786	0.915579	0.766146	0.0051263	0.333103	0.85362	1.21594	0.068247	0.156698	1.50121	0.470087	0.149608
385.306	1	1.07775	185.559					27.9039	62.8426	70.0328	34.7622	76.1096	60.7837	66.9847	0.416571	0.938163	1.0455	0.518957	1.13622	0.907426	0.0133796	0.821734	0.833399	0.0580415	0.516241	0.580472	1.23159	0.183884	0.130905	1.22571	0.331788	0.477319
399.318	1	1.11973	190.019					17.7489	63.1973	62.0176	18.4531	56.7604	46.9285	57.9468	0.306296	1.09061	1.07025	0.318449	0.979526	0.809854	0.0266084	0.834008	0.839512	0.0304728	0.947143	0.479201	1.14752	0.161181	0.125251	1.30958	0.0339952	0.613582
824.578	1	7.33093	282.747					131.356	309.011	255.679	128.907	131.534	475.278	270.614	0.4854	1.14189	0.944813	0.476349	0.486057	1.7563	0.0548547	0.701199	0.838269	0.0473161	0.0509055	0.0673987	1.03671	0.296811	0.123255	1.23163	0.952065	1.49325
799.554	1	5.87613	282.892		M+H, M+Na			175.493	340.307	339.386	335.599	164.742	347.841	333.3	0.526531	1.02102	1.01826	1.0069	0.494277	1.04363	0.00270909	0.857168	0.844462	0.958502	0.00139471	0.764298	1.39872	0.139558	0.121683	0.0530199	1.40527	0.265008
176.066	1	0.972817	138.596					10.9965	7.68632	4.45715	7.38215	7.79722	2.3481	4.1398	2.6563	1.85669	1.07666	1.78321	1.88348	0.567202	0.0133295	0.220875	0.847417	0.223442	0.118334	0.244622	1.21791	0.978339	0.12069	0.839263	0.721878	0.996973
492.309	1	2.19683	216.273		M+H, M+Na			765.865	202.118	157.623	143.394	717.586	139.106	149.023	5.13925	1.35629	1.05771	0.962229	4.81528	0.933455	0.0143813	0.571399	0.84457	0.797712	0.000113594	0.59397	1.35343	0.447037	0.11826	0.355505	1.52725	0.468876
552.436	1	1.1407	226.295					35.9535	134.397	126.637	40.0218	115.139	108.933	136.211	0.263954	0.986683	0.929711	0.293822	0.845302	0.799738	0.037769	0.975295	0.843658	0.0459504	0.642202	0.548009	1.1018	0.0243425	0.115436	1.22554	0.242316	0.520884
814.986	2	7.75065	434.936					59.7045	25.6888	25.6046	27.3554	40.0679	25.6237	25.0574	2.38271	1.0252	1.02184	1.09171	1.59905	1.0226	0.000198788	0.849509	0.877296	0.559125	0.00702904	0.86533	1.60353	0.156995	0.11242	0.465806	1.18961	0.132167
711.533	1	11.9824	263.75					241.057	179.461	140.702	147.678	225.473	138.22	135.724	1.77609	1.32225	1.03668	1.08808	1.66126	1.01839	0.0202548	0.194397	0.857527	0.753924	0.0115692	0.937989	1.1827	0.968278	0.109472	0.211937	1.14786	0.0682762
337.271	1	3.45595	181.639					310.545	85.7891	110.998	109.391	273.299	98.5422	106.62	2.91263	0.804625	1.04106	1.02599	2.5633	0.924236	0.0237446	0.538615	0.860658	0.930055	0.000205144	0.750717	1.22744	0.47658	0.106381	0.116658	1.42651	0.285781
339.288	1	5.3515	286.043					2.05579	17.7754	20.1744	24.0977	2.32483	18.4433	20.4393	0.10058	0.869667	0.98704	1.17899	0.113743	0.902346	2.22795e-05	0.586466	0.930406	0.254487	6.02957e-05	0.402671	1.69731	0.403232	0.0995323	0.754309	1.53455	0.692779
381.236	1	0.993817	182.444					62.3696	97.2955	139.485	62.7109	146.872	142.03	142.843	0.43663	0.681135	0.97649	0.439019	1.0282	0.994309	0.0405204	0.214405	0.88583	0.0257087	0.87355	0.976699	1.07783	0.934238	0.0950101	1.33304	0.0791405	0.0420782
629.507	1	3.37202	285.247					1.09505	3.13344	2.4836	5.41734	1.9565	1.73393	2.48614	0.440463	1.26036	0.998979	2.17902	0.786965	0.697439	0.0465348	0.585424	0.998097	0.11989	0.433172	0.189854	1.1313	0.559279	0.0932889	1.08295	0.251333	0.784619
784.938	2	5.37248	421.795					132.682	77.2984	75.066	83.2389	102.328	77.722	74.0346	1.79216	1.04409	1.01393	1.12432	1.38216	1.04981	0.0189244	0.775577	0.899427	0.369754	0.0258073	0.674211	1.25532	0.236513	0.0853502	0.621477	1.03224	0.396235
826.57	1	5.98105	280.608					5.06727	10.7153	9.17169	9.22251	4.12612	10.2585	9.24132	0.548328	1.1595	0.992466	0.997965	0.446486	1.11007	0.0317978	0.375726	0.958084	0.991662	0.00628321	0.5268	1.08548	0.675648	0.0740448	0.00996229	1.22754	0.553518
425.339	1	1.18268	200.169					7.40176	20.6029	23.7917	9.02248	26.7088	17.9492	25.0959	0.294939	0.820968	0.948031	0.35952	1.06427	0.715224	0.0200591	0.613322	0.874873	0.0457725	0.857332	0.325161	1.17396	0.404717	0.0727044	1.23482	0.0970455	0.820283
889.671	1	15.9623	303.944					368.554	227.368	181.491	152.626	346.206	129.844	186.867	1.97228	1.21674	0.971232	0.816765	1.85269	0.694847	0.0262864	0.373466	0.902156	0.482717	0.00683252	0.209522	1.16122	0.686808	0.0713289	0.459707	1.18354	1.06844
575.504	1	5.91812	246.165					1073.61	651.183	647.784	612.739	831.063	582.404	635.474	1.68946	1.02472	1.01937	0.964223	1.30778	0.916487	0.0186576	0.892244	0.908238	0.83039	0.0437583	0.553991	1.22565	0.106093	0.0703082	0.142157	0.96818	0.515353
397.307	1	1.11973	190.05		M+H-H2O, M+Na			232.045	689.279	695.132	283.375	674.706	567.731	674.465	0.344043	1.02196	1.03064	0.420147	1.00036	0.841749	0.026007	0.952352	0.913262	0.0541745	0.998855	0.478016	1.14369	0.0463748	0.0655998	1.23767	9.66303e-18	0.614218
232.092	1	0.972817	150.659					35.3742	45.2812	61.6209	25.7209	63.4319	65.5666	60.9314	0.580557	0.743151	1.01132	0.422129	1.04104	1.07607	0.0514807	0.240943	0.917392	0.00903585	0.74216	0.566176	1.06414	0.892967	0.0616573	1.51783	0.184129	0.523426
891.684	1	16.4098	304.926					1084.19	797.464	681.775	604.071	1020.64	559.541	691.508	1.56786	1.15322	0.985924	0.873556	1.47596	0.80916	0.0218126	0.347069	0.922766	0.482881	0.0236596	0.230565	1.17392	0.717143	0.0583978	0.475288	1.03688	1.02408
606.509	1	8.45	245.873					28.7347	15.9404	15.8799	13.6908	45.9459	12.8433	15.8297	1.81523	1.00699	1.00317	0.864879	2.9025	0.811343	0.00223025	0.947817	0.97833	0.481905	4.62371e-06	0.121801	1.45452	0.073364	0.0529305	0.503358	1.54835	1.31028
737.588	1	3.07822	273.587					9.27099	22.4277	25.6183	18.9058	5.8555	27.6437	25.4418	0.3644	0.881529	1.00694	0.743098	0.230153	1.08655	0.00708554	0.685048	0.977341	0.203772	0.00302146	0.749502	1.38123	0.313899	0.0484811	0.81425	1.34346	0.29813
339.289	1	5.3515	187.99					14.9501	41.0252	44.917	50.7261	10.9956	40.4303	44.6314	0.334968	0.9192	1.0064	1.13656	0.246365	0.905871	0.00072746	0.74665	0.966713	0.469699	0.000807553	0.525672	1.52018	0.245904	0.0291053	0.54975	1.45828	0.524922
381.348	1	2.17583	200.881					22.4862	38.5	55.5176	27.9097	65.5566	50.3692	54.8186	0.410192	0.702316	1.01275	0.509128	1.19588	0.918835	0.0409549	0.366168	0.950707	0.0619589	0.329533	0.719763	1.06269	0.700056	0.0265305	1.12659	0.491991	0.315358
544.34	1	2.40668	222.43		M+H, M+Na			1763.3	892.963	355.837	299.171	1169.72	374.375	352.962	4.99573	2.52991	1.00814	0.847603	3.314	1.06067	0.00649415	0.33998	0.976356	0.364034	0.000344429	0.745434	1.45802	0.757211	0.0178104	0.662151	1.47968	0.28486
718.474	1	4.07138	261.43					1.20852	3.84527	2.06668	1.91237	1.80896	2.87385	2.17121	0.556611	1.77102	0.951854	0.880786	0.833156	1.32361	0.0127524	0.451461	0.871529	0.498939	0.397638	0.100719	1.0537	0.641041	7.56056e-17	0.800387	0.37932	1.18073
850.587	1	7.8346	284.718					0.630922	4.60263	2.40232	0.716562	1.12251	5.678	2.35206	0.268242	1.95685	1.02137	0.304652	0.477245	2.41405	0.0428649	0.319764	0.960521	0.0501615	0.136508	0.066581	1.18798	0.804301	4.02545e-17	1.16362	0.689421	1.50299
612.979	1	0.8889	163.589					5.02155	1.26831	1.44707	1.53439	2.49184	1.15866	1.27734	3.93126	0.992933	1.13288	1.20124	1.95081	0.907091	0.0783773	0.983153	0.616722	0.446822	0.0179919	0.743302	1.00665	1.57345e-17	2.98269e-17	0.362812	0.984248	4.35219e-17
596.377	1	2.84738	233.594					1.34491	1.62059	0.30523	0.250084	1.40896	0.230488	0.309704	4.34257	5.23269	0.985554	0.807493	4.54938	0.744219	0.0032504	0.340075	0.969269	0.57649	0.0077598	0.522248	1.49376	0.728789	1.55523e-17	0.626082	1.07956	2.25342e-17
1015.72	1	16.284	325.494					3.97541	0.970843	0.56499	0.499558	6.48149	0.905395	0.723177	5.49714	1.34247	0.781261	0.690782	8.96252	1.25197	0.00428721	0.196851	0.421285	0.334776	0.000789411	0.522307	1.47715	0.722551	3.66812e-18	0.755628	1.44712	0.457294
679.402	2	4.72193	422.369					3.41567	1.19179	1.45299	1.47244	2.2015	1.56611	1.30202	2.62336	0.915337	1.11595	1.13089	1.69083	1.20283	0.0020755	0.665031	0.578106	0.548899	0.00107916	0.55626	1.57947	0.461193	1.40968e-18	0.198408	1.12675	0.352211
548.302	1	2.46963	289.327					0.576301	0.0567455	0.0985043	0.189002	3.18246	0.524697	0.0233329	24.6991	2.43199	4.22169	8.10024	136.394	22.4874	0.00888596	0.551974	0.365755	0.045317	0.00437598	0.0488819	1.26639	0	0	0	1.33903	1.56196
437.506	1	1.47648	184.807					74.6236	45.7877	28.57	48.5698	56.8457	75.7988	74.8785	0.996596	0.611493	0.381551	0.648649	0.759172	1.01229	0.987334	0.0361614	2.16428e-05	0.00285345	0.0298225	0.920194	0.0121819	1.5196	1.76023	1.59643	1.00839	0.0968546
335.221	1	1.56043	175.085					37.365	29.3341	31.8823	29.7091	19.2716	17.9324	17.0261	2.19457	1.72289	1.87255	1.74491	1.13189	1.05323	0.0929189	0.00444878	0.000164711	1.65231e-05	0.100356	0.332367	0.975446	1.9962	1.74298	1.97097	0.869373	0.870144
438.496	1	1.49747	183.217					22.7768	13.688	3.91093	15.3262	16.4862	24.3499	25.0004	0.911059	0.54751	0.156435	0.613039	0.659437	0.973981	0.70498	0.022128	4.06124e-05	0.0119282	0.0267942	0.864153	0.248456	1.5742	1.73952	1.41074	1.01005	0.15231
437.431	1	1.47648	183.23					81.2897	50.2731	36.8666	55.1851	61.1233	77.4216	74.9322	1.08484	0.670915	0.491999	0.736467	0.815715	1.03322	0.703374	0.0764323	2.44103e-05	0.013699	0.0650974	0.771401	0.212247	1.34927	1.72344	1.41686	0.898646	0.239699
315.174	1	2.0709	165.169					20.9744	22.9634	45.8908	28.0097	85.168	33.9726	25.7962	0.813083	0.890185	1.77898	1.08581	3.30158	1.31696	0.239924	0.169093	0.000295259	0.435522	4.01201e-06	0.123493	0.690906	1.11519	1.6779	0.677177	1.57686	1.3091
297.124	1	1.0148	154.614		M+H-H2O, M+H			27.3098	19.9317	15.5141	29.5436	27.471	22.3212	33.6196	0.81232	0.592861	0.461461	0.878762	0.817113	0.663936	0.463259	0.000709947	0.000128919	0.466421	0.232481	0.00309596	0.44222	2.01386	1.63879	0.756096	0.625456	2.0898
806.783	1	0.930867	172.725		M+H-H2O, M+H			19.4423	11.6372	28.0546	23.4499	12.7377	9.62024	5.55581	3.49945	2.09461	5.04959	4.22079	2.29268	1.73156	0.0766105	0.137264	0.000277377	0.00448339	0.0805861	0.222625	0.997304	1.08934	1.63005	1.6044	0.843974	0.970001
830.754	1	0.95185	174.258					2.76949	1.88564	3.70344	3.44237	1.63085	1.00242	0.536338	5.1637	3.51576	6.90505	6.41829	3.04071	1.869	0.168818	0.0724903	0.000489627	0.00329801	0.0637652	0.262409	0.77651	1.24796	1.61992	1.68845	0.904845	1.12822
826.97	1	0.8679	227.051					25.4155	19.2694	8.58854	14.1985	22.9937	23.7899	33.1526	0.766621	0.581235	0.259061	0.428279	0.693573	0.71759	0.353172	0.0867643	0.000633569	0.00441692	0.196065	0.160549	0.540615	1.2571	1.61504	1.57293	0.653774	1.18765
758.86	1	0.930867	171.275					3.85626	3.15738	3.82596	3.70012	2.87655	3.65762	2.26346	1.7037	1.39493	1.69031	1.63472	1.27087	1.61594	0.23507	0.0637582	0.000298964	0.000552485	0.0716532	0.0212013	0.765056	1.38358	1.61317	1.61413	0.536439	1.80359
890.755	1	0.8889	180.402					2.63078	1.36261	4.09568	2.91597	1.86901	0.492135	0.284655	9.24199	4.78689	14.3882	10.2439	6.56586	1.72888	0.150719	0.0792621	0.00295786	0.0200049	0.0933377	0.467333	0.841565	1.38358	1.60988	1.51886	0.877955	0.520652
419.282	1	1.62338	189.722					8.90488	9.17668	5.93716	10.4762	2.63421	5.1997	2.78901	3.19285	3.2903	2.12877	3.75625	0.944498	1.86435	0.12197	0.0480311	0.0026629	0.0310629	0.721309	0.385046	0.907571	1.50139	1.60168	1.40529	0.351182	0.788163
764.8	1	0.930867	167.945		M+H-H2O, M+H, M+Na			37.0039	23.5204	37.3255	35.2212	25.2094	21.3888	13.0865	2.82764	1.7973	2.85222	2.69142	1.92637	1.63442	0.0872425	0.0700832	0.000332172	0.000174636	0.0436552	0.0450091	0.987334	1.33752	1.59509	1.80398	0.97202	1.61329
232.897	1	0.95185	163.908					42.3537	55.3661	78.8097	72.2823	33.5845	45.527	35.4997	1.19307	1.55962	2.22001	2.03614	0.94605	1.28246	0.558642	0.069928	0.000493638	0.00615763	0.77772	0.138487	0.346816	1.31703	1.58885	1.58206	0.140927	1.22593
509.495	1	10.3246	240.764					6.31166	5.5054	9.46342	5.93478	4.15592	4.3719	2.72101	2.3196	2.02329	3.4779	2.18109	1.52734	1.60672	0.167469	0.0141863	0.000670811	0.0576867	0.162197	0.251933	0.777656	1.5967	1.5884	1.24661	0.728762	0.900561
894.957	1	0.8889	239.271					6.60178	4.76937	1.50272	3.11547	5.90984	6.89037	9.52765	0.692908	0.500582	0.157722	0.326993	0.620283	0.723197	0.270667	0.0870631	0.00250974	0.00783418	0.220727	0.293816	0.670056	1.2484	1.57035	1.55877	0.659814	0.919527
877.741	1	0.909883	178.877					11.3194	2.96733	10.0566	7.75453	5.51003	1.54403	0.768012	14.7386	3.86366	13.0943	10.0969	7.1744	2.01043	0.0923428	0.141594	0.0021027	0.0152789	0.0593139	0.4098	0.985186	1.16035	1.56726	1.49539	0.980199	0.890865
890.748	1	0.909883	178.837		M+H-H2O, M+NH4			5.3362	3.7367	5.64533	5.41941	4.57357	2.19625	1.34748	3.96013	2.7731	4.18954	4.02188	3.39416	1.62989	0.0907338	0.123221	0.000916884	0.0215295	0.0720986	0.205981	0.945254	1.14941	1.56698	1.41856	0.896614	0.968684
535.464	1	4.9108	226.468					6.19494	7.16663	8.40107	7.85093	6.3979	5.91455	6.14462	1.00819	1.16633	1.36722	1.27769	1.04122	0.962557	0.965726	0.136898	0.000577735	0.054353	0.705846	0.748271	0.0771417	1.17738	1.56698	1.55474	0.221057	6.51326e-17
348.159	1	1.09875	160.969					7.76201	28.8077	30.4176	30.747	4.01913	10.6309	7.60169	1.02109	3.78965	4.00142	4.04476	0.528716	1.39849	0.954046	0.00719576	0.00358141	0.000610591	0.0158926	0.0966626	0.0346794	1.89968	1.55338	1.85011	1.16455	1.36112
801.768	1	0.95185	171.112					6.35038	4.82946	8.22526	8.47927	3.68505	2.14014	1.68526	3.76819	2.8657	4.8807	5.03143	2.18663	1.26992	0.143638	0.143405	0.00143251	0.0116249	0.145238	0.661849	0.862038	1.13474	1.54815	1.5673	0.70423	0.42137
432.316	1	1.87523	201.533					6.54519	8.66011	7.85089	9.77809	6.7895	5.4745	5.44161	1.2028	1.59146	1.44275	1.79691	1.2477	1.00604	0.210726	0.126554	0.000357687	0.00574713	0.14755	0.962988	0.725013	1.17603	1.54746	1.77106	0.751965	0.20221
230.248	1	1.4345	257.081					46.7832	39.4751	21.5629	46.7004	31.3628	52.3152	53.8262	0.869154	0.733382	0.400603	0.867615	0.582668	0.971929	0.489628	0.122177	0.00289915	0.427087	0.015857	0.864863	0.385407	1.1128	1.54673	0.608187	1.18378	0.146915
758.983	1	0.8679	218.24					44.5292	33.99	17.1376	25.3091	39.1283	39.6538	53.6072	0.830657	0.634056	0.319688	0.472121	0.729907	0.73971	0.504501	0.118154	0.00140099	0.0070475	0.230328	0.164505	0.385613	1.15333	1.54305	1.53111	0.601836	1.16874
439.201	1	1.47648	184.786					287.51	189.944	181.811	201.452	216.484	251.409	242.529	1.18547	0.783179	0.749648	0.830629	0.892611	1.03662	0.46632	0.0967177	0.000865742	0.0140251	0.100881	0.670267	0.43015	1.25228	1.54124	1.40237	0.792732	0.387224
505.387	1	2.2178	217.482					2.79259	4.55213	5.16117	2.79962	2.29573	2.97363	2.08937	1.33657	2.17872	2.47021	1.33994	1.09877	1.42322	0.244714	0.155363	0.00105658	0.284303	0.587002	0.306632	0.623529	1.05256	1.53982	0.723134	0.22535	0.681694
623.008	1	0.8889	166.938					10.1989	5.1931	2.56128	4.16379	7.11251	7.4427	8.44966	1.20702	0.614593	0.303122	0.492776	0.841751	0.880828	0.622623	0.14094	0.00296905	0.0419239	0.544036	0.567383	0.277675	1.14637	1.53777	1.3272	0.3582	0.517468
623.008	1	0.8679	195.267					149.594	105.311	65.4788	93.1824	122.981	123.234	152.305	0.982205	0.691449	0.42992	0.611816	0.807465	0.809131	0.944865	0.102881	0.00124637	0.0144976	0.274839	0.21759	0.0423526	1.19316	1.53538	1.44929	0.555877	1.04813
769.816	2	0.909883	336.181					8.82285	6.53383	8.30994	9.03082	7.22456	6.35909	4.26091	2.07065	1.53343	1.95027	2.11946	1.69554	1.49242	0.122135	0.132284	0.00123107	0.000220245	0.0259308	0.0445842	0.884768	1.22344	1.53235	1.8191	1.05634	1.6416
690.995	1	0.8679	209.118					69.7973	49.0163	29.5725	41.7084	58.3314	58.7536	76.0795	0.917426	0.644277	0.388705	0.548221	0.766716	0.772266	0.748684	0.102286	0.00195354	0.0113229	0.238987	0.194324	0.185145	1.19447	1.50398	1.47859	0.596315	1.09334
600.427	1	1.4555	238.573					95.0673	84.5439	50.2958	85.7903	50.4191	124.833	109.857	0.865377	0.769584	0.457832	0.78093	0.458954	1.13632	0.523464	0.162042	0.00580195	0.153815	0.00587142	0.517116	0.369314	1.03491	1.4987	0.921828	1.30037	0.564191
906.827	1	0.909883	233.046					28.6062	17.5072	11.9086	17.5589	36.1518	29.6492	35.1939	0.812815	0.497451	0.338372	0.49892	1.02722	0.842451	0.509226	0.0127198	0.00172986	0.0124344	0.911551	0.384779	0.395059	1.64838	1.49773	1.44155	0.0404484	0.750739
778.809	1	0.930867	171.197					6.21374	4.09169	6.91298	6.12784	4.26175	4.24868	2.90736	2.13725	1.40736	2.37775	2.1077	1.46585	1.46135	0.0979433	0.139255	0.00144192	0.000179013	0.173032	0.0385203	0.947871	1.1134	1.49663	1.82571	0.777535	1.70893
767.773	1	0.930867	167.934					7.36495	4.36643	9.52676	7.98847	4.08855	2.73724	1.90285	3.87049	2.29468	5.00658	4.19816	2.14865	1.43849	0.0850718	0.152119	0.00280058	0.02073	0.162143	0.44389	0.990124	1.11305	1.49101	1.49875	0.688628	0.795855
775.762	1	0.8889	169.563					17.284	4.52073	16.6491	12.1142	8.82514	2.85529	1.16057	14.8927	3.89527	14.3456	10.4382	7.60415	2.46025	0.095645	0.0909965	0.00737536	0.0253915	0.0472952	0.127659	0.975244	1.34522	1.4894	1.47633	1.01484	1.09883
385.118	1	4.28125	174.208					5.3814	0.20926	0.302871	0.222212	0.288509	0.948907	0.821775	6.54851	0.254644	0.368557	0.270405	0.35108	1.1547	0.421009	0.00754645	0.0175558	0.0083801	0.0144673	0.817667	0.425677	1.92142	1.48657	1.94145	1.29033	0.296955
843.747	1	0.8889	175.818					17.8625	5.70395	16.614	13.3061	8.57903	3.72688	1.73628	10.2878	3.28515	9.56876	7.6636	4.94104	2.14647	0.0877519	0.0979681	0.00431815	0.0278662	0.0496297	0.262464	0.986028	1.18513	1.48121	1.44091	0.941379	0.884893
745.857	2	0.909883	336.277					8.75926	3.77726	4.22106	5.46887	5.18491	3.21952	2.16162	4.05217	1.74742	1.95273	2.52998	2.39862	1.4894	0.0956133	0.0860045	0.00238744	1.67785e-05	0.00848183	0.103961	0.963169	1.2473	1.47508	1.94335	1.19869	1.22356
377.276	1	1.79128	184.107					23.9979	16.8323	18.6227	19.2629	12.0781	11.5732	12.6185	1.9018	1.33394	1.47582	1.52656	0.95717	0.917159	0.148969	0.0197316	0.00227675	0.011495	0.793064	0.496546	0.843897	1.49907	1.47503	1.47585	0.166432	0.623342
838.84	1	0.909883	229.548					116.65	69.6552	54.1834	73.5066	128.483	107.142	123.274	0.946267	0.565042	0.439535	0.596284	1.04225	0.869134	0.848733	0.0115331	0.0021681	0.0200173	0.826678	0.386374	0.113032	1.67241	1.4663	1.38583	0.117098	0.744957
702.865	1	0.909883	202.028					192.71	116.906	100.059	127.306	204.019	174.63	189.31	1.01796	0.617537	0.528546	0.672476	1.0777	0.922458	0.947303	0.00671753	0.00221601	0.0263347	0.628338	0.570226	0.038157	1.75736	1.46373	1.35754	0.254896	0.493069
555.021	1	0.8679	186.729					177.893	127.244	84.2987	111.589	140.325	140.141	168.265	1.05722	0.756215	0.500989	0.663177	0.833955	0.832861	0.835428	0.175604	0.00305663	0.0264725	0.315936	0.274147	0.122637	1.0021	1.46258	1.37085	0.508436	0.931209
770.853	2	0.909883	339.44					15.8194	8.21562	6.7971	8.64624	17.5584	12.9029	14.8586	1.06466	0.552919	0.457452	0.581901	1.1817	0.868377	0.841793	0.00471674	0.0024641	0.0246329	0.509772	0.405923	0.124413	1.82714	1.45662	1.35089	0.382614	0.678629
770.853	1	0.909883	211.443					137.822	83.4658	68.7604	90.2969	148.469	128.816	141.38	0.974829	0.590364	0.486351	0.638681	1.05014	0.911129	0.928588	0.0103211	0.0026174	0.0273444	0.765922	0.528932	0.0494142	1.69367	1.44997	1.34862	0.156695	0.534939
634.877	1	0.909883	192.221					167.37	96.7833	91.7353	112.945	170.335	145.029	156.097	1.07222	0.620022	0.587683	0.72356	1.09121	0.929097	0.796574	0.00511149	0.00275898	0.036895	0.515475	0.557282	0.152851	1.7964	1.44742	1.30935	0.334549	0.522792
676.865	1	0.909883	200.745					20.6691	12.032	11.3266	12.6298	22.3509	19.8775	21.3439	0.968388	0.563722	0.53067	0.591728	1.04718	0.931299	0.908251	0.0082526	0.00326574	0.00873037	0.796769	0.629439	0.0495725	1.69776	1.44735	1.50754	0.131742	0.431844
742.764	1	0.909883	162.963					10.2763	1.74609	8.07936	5.58693	4.92287	1.13248	0.698919	14.7031	2.49828	11.5598	7.99367	7.04355	1.62033	0.0867703	0.27934	0.00739877	0.0293157	0.0340004	0.523322	0.99476	1.13202	1.4441	1.46008	1.0746	0.620658
381.317	1	4.23925	199.401					14.3356	40.6983	23.9288	7.44205	8.45981	16.5383	8.89607	1.61145	4.57486	2.68982	0.836554	0.950961	1.85905	0.177836	0.138622	0.0085522	0.311739	0.811129	0.0365374	0.792967	1.16806	1.43693	0.707506	0.0954955	1.74543
163.111	1	1.8962	127.968					4.87274	3.62605	3.77186	3.64934	4.07332	4.37337	4.78406	1.01854	0.757945	0.788422	0.762813	0.851436	0.914155	0.92427	0.0018745	0.00704826	2.55528e-06	0.00343201	0.0568205	0.107998	2.16765	1.43616	1.86421	1.36012	2.28647
827.891	1	0.8889	180.611					10.793	4.11919	2.79163	4.26059	8.49054	7.37216	8.78376	1.22875	0.468956	0.317818	0.485053	0.966618	0.839295	0.581794	0.00984869	0.00242372	0.0213805	0.912986	0.40451	0.323995	1.69453	1.4357	1.34582	0.0329394	0.586388
879.732	1	0.8889	178.871					1.32409	0.277622	1.79751	1.0419	0.474623	0.0491854	0.047372	27.9509	5.86046	37.9446	21.994	10.0191	1.03828	0.105938	0.294921	0.0102063	0.0997988	0.0922036	0.976158	0.909803	1.07172	1.43144	1.16751	0.92914	0
364.632	1	1.37157	192.153					23.8811	17.534	11.2415	15.1499	9.91727	20.3937	14.4799	1.64927	1.21092	0.776353	1.04628	0.684901	1.40842	0.204021	0.0855988	0.00270217	0.488906	0.001683	0.00609332	0.758639	1.36995	1.42564	0.56708	1.28749	2.13962
702.865	1	0.8889	166.529					12.3539	5.99583	4.27353	6.00902	12.8977	7.60913	9.06149	1.36334	0.661682	0.471615	0.663138	1.42336	0.839722	0.377716	0.0443753	0.00484091	0.0587552	0.239941	0.323325	0.517866	1.34095	1.42336	1.19927	0.607937	0.776942
756.866	1	8.32412	271.263					126.461	135.362	120.071	149.834	131.728	144.696	155.1	0.81535	0.872735	0.774153	0.966044	0.849305	0.932919	0.210483	0.113712	0.00958388	0.726505	0.0489335	0.42883	0.714589	1.1598	1.41788	0.237503	0.957863	0.683823
248.066	1	0.972817	150.136		M+NH4, M+Na			11.2031	9.22735	9.4004	12.6649	12.7628	16.5015	16.7855	0.667423	0.54972	0.560029	0.754512	0.760344	0.983077	0.0778733	0.004166	0.00409955	0.0480702	0.0502784	0.899265	0.97356	1.81275	1.41698	1.21595	0.957251	0.128104
696.486	1	5.43543	248.767					30.6438	39.5905	43.7414	36.3684	38.9876	31.0577	30.7101	0.99784	1.28917	1.42433	1.18425	1.26953	1.01132	0.992917	0.158449	0.00423027	0.177234	0.0366672	0.939083	8.42492e-18	1.05539	1.41241	0.836307	0.98897	0.0639981
759.904	1	0.8889	172.903					10.3806	3.52992	2.43432	4.53435	8.55658	5.57987	7.12434	1.45707	0.495473	0.341691	0.636459	1.20103	0.783212	0.36085	0.0199708	0.0059577	0.082867	0.620663	0.249039	0.549827	1.57651	1.40566	1.18418	0.249627	0.911339
862.75	1	13.8989	307.06					5.71745	8.56904	9.5872	6.6027	5.14279	4.60878	4.87885	1.17189	1.75636	1.96505	1.35333	1.0541	0.944644	0.61436	0.0652705	0.00391784	0.240636	0.813325	0.811199	0.288563	1.41608	1.40566	0.838113	0.154857	0.126277
804.739	1	0.909883	171.101					12.2277	2.51909	12.4523	7.91548	3.61447	1.23521	0.661122	18.4953	3.81033	18.8352	11.9728	5.46718	1.86835	0.235768	0.127418	0.0143587	0.0410087	0.0883008	0.456608	0.708568	1.23751	1.40063	1.3987	0.896614	0.671124
566.89	1	0.8679	177.192					186.754	112.95	105.205	123.333	191.174	158.173	167.257	1.11657	0.675307	0.628999	0.737386	1.14299	0.945689	0.670329	0.00766493	0.00455815	0.0362627	0.26112	0.616573	0.251344	1.73529	1.3974	1.31057	0.566858	0.4248
761.33	1	0.930867	169.619					4.5327	2.52446	3.4184	2.9469	4.45773	2.09507	1.38448	3.27393	1.82339	2.46908	2.12852	3.21978	1.51325	0.0940397	0.0976306	0.00553082	0.0122378	0.00591619	0.185211	0.977833	1.25382	1.39392	1.3958	1.26205	1.21968
455.235	1	1.07775	190.784					4.43347	3.0546	2.08893	4.8916	3.43855	5.38242	3.9088	1.13423	0.781467	0.534417	1.25143	0.879695	1.377	0.778795	0.0977431	0.0158688	0.315565	0.57455	0.206441	0.102049	1.2709	1.39392	0.624732	0.613151	0.907994
649.517	1	11.185	252.671					97.7249	62.0381	60.711	73.2618	114.148	84.215	109.224	0.894724	0.567992	0.555842	0.670751	1.04509	0.771034	0.560894	0.0303213	0.0119869	0.0429261	0.744232	0.134372	0.330561	1.49439	1.39269	1.29283	0.17415	1.25479
893.784	1	0.930867	181.947					4.77487	2.12003	3.16743	3.09633	4.34924	1.4086	1.1236	4.24963	1.88682	2.81901	2.75572	3.87082	1.25365	0.079818	0.128604	0.00236617	0.0171172	0.00649842	0.552609	0.941721	1.01672	1.37982	1.28398	1.22354	0.53057
404.978	1	0.972817	165.414					33.3756	11.9097	21.3926	60.981	56.7897	42.6095	60.5895	0.550848	0.196564	0.353074	1.00646	0.937287	0.703249	0.0940508	0.00301446	0.00726346	0.9787	0.747604	0.17737	0.90603	2.01793	1.37589	0.229199	0.160786	1.13523
485.303	1	5.1836	208.029					173.934	132.734	120.461	132.585	110.032	171.868	179.723	0.967791	0.738545	0.670258	0.73772	0.612231	0.956293	0.854617	0.124904	0.0103541	0.0517621	0.00483623	0.730618	0.110901	1.13907	1.36946	1.17164	1.28338	0.307708
756.686	1	8.30312	271.264					105.197	106.996	95.827	122.439	104.72	114.944	123.22	0.85373	0.868331	0.777689	0.993659	0.849864	0.932832	0.27681	0.119333	0.0136361	0.954496	0.0593758	0.441886	0.609982	1.13429	1.364	0.248252	0.937757	0.643274
722.705	1	0.909883	201.921					15.375	2.10054	13.0658	8.03938	4.38855	1.17544	0.528788	29.076	3.97237	24.7089	15.2034	8.29927	2.2229	0.131622	0.188341	0.0198755	0.0602004	0.0380966	0.252217	0.890595	1.18998	1.363	1.32658	1.08983	1.11568
319.033	1	1.07775	148.432					519.009	266.602	368.467	805.04	649.161	824.655	974.991	0.532322	0.27344	0.377918	0.82569	0.665813	0.845808	0.0860812	0.00453727	0.00949107	0.427105	0.0924552	0.474379	0.925428	1.92574	1.35823	0.531156	0.858827	0.618372
778.59	1	7.05813	279.821					186.037	255.309	291.545	225.008	171.53	280.651	214.884	0.865755	1.18812	1.35675	1.04711	0.798242	1.30606	0.288681	0.162402	0.0068074	0.689083	0.0499119	0.0444196	0.594723	1.03743	1.3575	0.465625	0.999936	1.6002
380.316	1	1.93817	191.87					2.01815	1.80679	1.33873	2.36157	2.73515	1.38337	2.67623	0.754102	0.675124	0.500232	0.882423	1.02202	0.51691	0.345605	0.0729392	0.0142888	0.582681	0.942777	0.016406	0.669309	1.62028	1.34031	0.430416	0.0984887	1.82918
498.902	1	0.909883	172.856					108.001	64.575	60.728	73.0966	109.17	89.6811	90.3964	1.19475	0.714354	0.671797	0.808623	1.20768	0.992088	0.509308	0.0153137	0.00810869	0.102383	0.120348	0.943443	0.385884	1.6286	1.34029	1.139	0.759636	0.057953
756.965	1	8.32412	272.363					202.638	219.742	190.032	252.71	212.794	241.535	280.913	0.721356	0.782241	0.67648	0.899602	0.757507	0.859822	0.151163	0.0876479	0.0169525	0.411455	0.0489768	0.272836	0.80062	1.24523	1.3389	0.547332	0.998272	0.932056
438.968	1	1.09875	175.136		M+H-H2O, M+H			400.758	115.984	285.334	642.828	622.375	472.348	695.664	0.57608	0.166724	0.41016	0.92405	0.89465	0.678989	0.115199	0.000781593	0.00854851	0.683373	0.467659	0.177753	0.868438	2.12064	1.3317	0.379101	0.382964	1.13417
287.007	1	1.05678	149.099					127.631	64.93	88.9643	193.424	150.273	196.647	230.47	0.553786	0.281729	0.386013	0.839257	0.652029	0.853242	0.11162	0.00645885	0.0134991	0.481367	0.0983267	0.501154	0.86497	1.87172	1.31496	0.476092	0.844145	0.582211
493.394	1	15.6685	214.893					0.660396	0.657908	0.9172	0.723367	0.848017	0.882014	0.526198	1.25503	1.25031	1.74307	1.37471	1.61159	1.6762	0.670963	0.437005	0.0426416	0.328426	0.0570459	0.140381	0.233162	1.21521	1.31103	1.05571	1.13796	1.05663
823.186	1	16.8086	298.295					85.4815	115.992	118.499	84.6129	87.3538	80.8486	83.3963	1.025	1.39085	1.42092	1.01459	1.04745	0.969451	0.932413	0.110883	0.0109545	0.940803	0.726565	0.887351	0.0478723	1.17506	1.30917	0.132142	0.176985	0.130463
728.81	1	3.77075	226.263					5.57065	4.49066	4.69721	8.34759	5.35898	7.11966	10.1995	0.546171	0.440284	0.460534	0.818434	0.525417	0.698042	0.0468338	0.0274428	0.0148357	0.524487	0.0271371	0.260355	0.996392	1.53058	1.30216	0.475285	1.07314	0.993851
757.871	1	8.34507	271.257					4.4355	4.30376	3.70193	5.87034	3.97026	5.57885	7.37755	0.601217	0.583359	0.501784	0.795703	0.538155	0.756193	0.121503	0.0578262	0.028626	0.321514	0.0376202	0.294702	0.908465	1.50712	1.29581	0.831494	1.09158	1.07669
472.904	1	0.8679	164.644					16.627	8.41122	9.52213	10.1046	15.9456	13.524	13.437	1.2374	0.625972	0.708648	0.751994	1.18669	1.00647	0.524709	0.00502613	0.017349	0.0875249	0.356575	0.960245	0.371034	1.83277	1.29102	1.23203	0.467436	9.02007e-17
373.042	1	0.972817	160.569					25.9273	14.7596	19.1738	46.9803	29.6847	38.2395	45.7497	0.566721	0.322617	0.419103	1.0269	0.64885	0.835841	0.119659	0.00653919	0.0147308	0.907484	0.083158	0.466735	0.847501	1.81793	1.2878	0.106197	0.882034	0.62768
786.053	1	10.0518	224.666					1.77914	1.06505	3.84776	2.75335	2.76871	2.53142	2.24168	0.793666	0.47511	1.71646	1.22826	1.2351	1.12925	0.59496	0.0866034	0.024311	0.522605	0.512399	0.656619	0.220451	1.08383	1.28731	0.946588	0.304738	0.478249
300.992	1	1.85423	152.637					36.1304	34.2289	31.9963	28.7392	37.713	37.7611	49.6928	0.727075	0.688809	0.643882	0.578337	0.758921	0.75989	0.19746	0.0766992	0.0291624	0.0219317	0.128777	0.149347	0.725563	1.28393	1.27457	1.34348	0.773114	1.20402
624.502	1	10.8282	249.32					17.9424	12.2846	12.1258	13.3705	18.5244	13.492	17.0619	1.05161	0.720003	0.710697	0.783646	1.08572	0.790768	0.778704	0.141035	0.0217937	0.0887986	0.426546	0.0996564	0.155342	1.10395	1.26913	1.31795	0.37607	1.39976
890.861	1	0.8889	185.03					7.78263	2.71624	2.05432	3.42963	6.00322	4.01895	4.08121	1.90694	0.665548	0.50336	0.840347	1.47094	0.984744	0.133756	0.137199	0.0332527	0.486458	0.136377	0.943966	0.793046	1.41512	1.26508	0.757322	0.687467	0.335562
670.575	1	11.3318	257.18		M+NH4, M+Na			37.1027	20.7526	22.3792	24.0972	45.2975	28.5481	36.4777	1.01713	0.568912	0.613502	0.660599	1.24179	0.782618	0.918391	0.0217709	0.0295692	0.0470229	0.127741	0.181474	0.0631717	1.58433	1.26037	1.32957	0.77288	1.12375
513.335	1	6.30265	213.294					104.089	113.641	104.258	107.269	84.706	142.318	146.604	0.710003	0.775154	0.711156	0.731691	0.577788	0.970766	0.108915	0.147871	0.0173629	0.0315423	0.00246891	0.81983	0.885015	1.0667	1.25444	1.27569	1.36051	0.194769
261.222	1	1.77028	166.556					3.28372	2.77562	3.10304	2.73717	4.31104	3.74552	4.57075	0.718421	0.607256	0.678891	0.598846	0.94318	0.819454	0.0478721	0.0027183	0.0100466	0.00250167	0.610654	0.222882	0.937033	1.80638	1.25359	1.73662	0.315613	1.01105
369.207	1	1.81225	177.775		M+H, M+Na			904.244	617.895	539.97	588.846	506.816	893.277	789.521	1.14531	0.78262	0.683921	0.745827	0.641929	1.13142	0.564506	0.130515	0.0273125	0.0633555	0.0176906	0.390786	0.33486	1.11201	1.24587	1.16341	1.17805	0.736173
362.927	1	0.8889	162.511					331.725	208.714	209.214	230.11	329.215	270.587	268.323	1.23629	0.777846	0.77971	0.857587	1.22694	1.00844	0.388641	0.0191549	0.0183541	0.0922263	0.0175845	0.91846	0.507098	1.5916	1.2429	1.07578	1.07922	0.099481
575.503	1	10.6393	243.732					102.156	114.985	112.324	105.272	51.7425	62.9188	84.9868	1.20202	1.35297	1.32166	1.23869	0.60883	0.740336	0.385228	0.0478501	0.018409	0.306635	0.0108535	0.036725	0.500453	1.40529	1.23991	0.678622	1.12716	1.6746
880.722	1	15.9203	294.926					29.0633	18.1193	13.7091	30.4961	24.2997	25.7758	44.4527	0.653803	0.407608	0.308398	0.686035	0.54664	0.579847	0.278681	0.0570274	0.0321166	0.316735	0.11981	0.152212	0.615403	1.38756	1.23654	0.688564	0.79578	1.21279
861.882	1	0.909883	183.593					4.68939	2.01256	0.595244	1.34505	4.78198	2.71752	3.84466	1.21971	0.523469	0.154824	0.349848	1.2438	0.706828	0.674449	0.175516	0.0289615	0.0702079	0.587289	0.373446	0.289685	1.02687	1.2306	1.1443	0.310353	0.685941
693.522	1	12.0942	259.317					64.5642	45.1092	49.1773	51.1021	80.0922	62.2145	69.9268	0.92331	0.645091	0.703267	0.730793	1.14537	0.889709	0.587516	0.0280837	0.0250512	0.0376584	0.200278	0.371698	0.320019	1.51378	1.22993	1.36865	0.660487	0.782767
886.63	1	10.7442	295.915					65.313	119.151	94.8541	82.4442	80.5933	106.018	75.4377	0.865787	1.57946	1.25738	1.09288	1.06834	1.40537	0.181401	0.142265	0.0268555	0.392576	0.465031	0.0576489	0.761111	1.15178	1.22004	0.603797	0.383954	1.6085
540.89	1	0.8679	177.393					20.4355	12.4898	10.9583	13.4296	22.8663	18.558	20.2931	1.00702	0.615472	0.539999	0.661779	1.1268	0.914499	0.980944	0.0454008	0.0236852	0.0700789	0.531482	0.597832	0.0165298	1.41661	1.21926	1.14645	0.335452	0.447431
846.894	1	16.6407	301.181					31.6856	35.978	31.6741	20.9647	29.6184	17.3999	20.8385	1.52053	1.72652	1.51998	1.00606	1.42133	0.83499	0.108398	0.0164029	0.0297177	0.985186	0.0769042	0.518721	0.887363	1.6282	1.21031	0.0177406	0.868224	0.583905
606.304	1	2.19683	224.504					8.009	7.39326	6.30971	2.75289	0.385257	7.42356	1.17303	6.82763	6.30271	5.37899	2.34682	0.328429	6.32854	0.0937609	0.00810509	0.0389627	0.196192	0.163467	0.161332	0.990421	1.8857	1.20804	1.01471	0.85347	1.25251
748.229	1	10.1357	265.758					5.20184	9.17371	15.2114	13.0939	3.75711	10.062	4.1441	1.25524	2.21368	3.67062	3.15966	0.906617	2.42803	0.689227	0.150726	0.0293009	0.0536815	0.872572	0.072235	0.251996	1.08088	1.20551	1.22477	0.108528	1.51661
584.336	1	3.12018	224.69					4.52722	15.2699	6.43494	2.61245	0.87276	7.31815	1.98149	2.28476	7.70627	3.24753	1.31843	0.440457	3.69327	0.132443	0.0597734	0.0308277	0.625362	0.352237	0.129585	0.747874	1.44708	1.20503	0.759841	0.521293	1.30158
455.355	1	5.7712	218.109					123.843	85.6303	77.576	109.273	81.8129	136.266	153.774	0.80536	0.556858	0.504481	0.710607	0.532033	0.886143	0.410705	0.0968687	0.0337471	0.22308	0.0412381	0.608579	0.471389	1.20306	1.20254	0.785998	1.03972	0.452593
418.994	1	0.993817	166.964		M+H-H2O, M+H			36.4046	13.5851	21.4366	63.8235	78.4704	36.725	67.3238	0.540739	0.201788	0.31841	0.948008	1.16557	0.545497	0.150132	0.0215911	0.0370116	0.87028	0.65446	0.152771	0.796633	1.72168	1.20082	0.572642	0.229319	1.19494
734.822	1	0.930867	206.093					28.7793	23.007	20.3022	25.0345	29.0358	29.6669	29.3131	0.981791	0.784871	0.692599	0.854038	0.990539	1.01207	0.940918	0.110517	0.0189028	0.242001	0.909171	0.902478	0.0407467	1.15056	1.2006	0.968091	8.82665e-19	0.19797
479.325	1	1.79128	203.825					9.19654	9.25721	8.67037	8.31427	5.82649	6.11483	5.29961	1.73532	1.74677	1.63604	1.56884	1.09942	1.15383	0.223922	0.0962232	0.0183874	0.0421021	0.694046	0.517049	0.726542	1.26051	1.1993	1.26624	0.181574	0.658308
365.502	1	1.37157	192.137					58.0945	39.5131	29.1184	38.4342	23.3469	50.4199	35.2575	1.64772	1.1207	0.825878	1.0901	0.662185	1.43005	0.155395	0.207311	0.0278703	0.322662	0.000887206	0.00700508	0.837651	1.00866	1.19846	0.651117	1.33963	2.06868
823.08	1	16.7876	298.296					67.2883	95.7864	96.5528	70.2891	75.03	66.733	72.7845	0.924487	1.31603	1.32656	0.965716	1.03085	0.916858	0.762603	0.0700681	0.0269392	0.861157	0.829274	0.669985	0.172844	1.29161	1.19742	0.119513	0.117769	0.38113
470.994	1	1.1407	176.415					19.8037	3.11881	12.9493	42.8356	47.6178	20.6698	40.0005	0.495086	0.0779693	0.323729	1.07088	1.19043	0.516739	0.110075	0.00575569	0.0250818	0.839542	0.561984	0.127238	0.862698	1.96138	1.18963	0.724532	0.307983	1.25099
829.618	1	7.64572	286.933					2.6997	4.09053	4.05948	3.8798	3.23734	4.56314	2.84249	0.949767	1.43907	1.42815	1.36493	1.13891	1.60533	0.815754	0.0267127	0.0311238	0.0283052	0.422494	0.0387559	4.40225e-18	1.3474	1.18756	1.35699	0.29382	1.57247
424.952	1	1.05678	171.984		M+H-H2O, M+H			458.252	144.138	345.009	665.154	598.593	488.701	691.633	0.662566	0.208402	0.498833	0.961715	0.865478	0.70659	0.238924	0.00113229	0.0249623	0.834579	0.379346	0.199585	0.668435	2.06328	1.18678	0.178858	0.464363	1.08068
381.328	1	3.41398	197.911					19.5551	31.8131	22.07	13.8459	7.88844	22.545	12.6231	1.54915	2.52023	1.74838	1.09687	0.62492	1.78601	0.154135	0.0458886	0.031568	0.648052	0.0297618	0.0901911	0.835349	1.50447	1.18048	0.383451	1.05974	1.40798
726.695	1	16.137	282.307					19.3028	32.6183	26.2236	18.3134	12.2578	13.8002	16.5926	1.16334	1.96583	1.58044	1.10371	0.73875	0.831707	0.558271	0.135613	0.0286005	0.579343	0.113305	0.344678	0.33329	1.14911	1.17923	0.363059	0.791864	0.872375
644.564	1	11.2059	252.711					3.43308	1.95987	1.67983	2.79873	5.53746	3.36862	4.11274	0.834743	0.476537	0.408445	0.680502	1.34642	0.819072	0.534486	0.0610628	0.0361816	0.199342	0.230724	0.467749	0.351234	1.28095	1.17751	1.13917	0.56898	0.604943
273.091	1	1.53945	151.378					16.2264	16.2743	16.1814	7.15408	10.8172	13.573	7.78644	2.08393	2.09009	2.07815	0.918787	1.38924	1.74316	0.0849786	0.141382	0.0396403	0.711493	0.112426	0.251568	0.990962	1.13462	1.16501	0.261023	0.804938	1.0042
311.258	1	10.9961	178.938					25.858	24.7069	25.4322	28.4049	29.6985	31.0687	39.6526	0.652113	0.623084	0.641375	0.716345	0.748968	0.783522	0.0640362	0.061038	0.0483557	0.124379	0.146584	0.191154	0.997059	1.33115	1.15836	0.967927	0.730336	1.10856
389.307	1	12.0732	193.247					21.504	14.5551	15.3458	16.8366	22.9396	20.4003	20.5735	1.04522	0.707467	0.745899	0.81836	1.11501	0.991581	0.759748	0.0757139	0.0385173	0.151128	0.346144	0.95378	0.188783	1.25626	1.14792	0.949929	0.502585	1.02798e-17
675.533	1	11.7726	258.299					52.0203	46.2545	45.6773	57.1428	69.5758	65.2652	86.1737	0.603668	0.536759	0.53006	0.663112	0.80739	0.757368	0.0983088	0.0939131	0.039676	0.142067	0.353942	0.222563	0.897187	1.21343	1.14766	1.02853	0.479278	1.07486
614.3	1	0.825933	225.744		M+H, M+2H			168.53	359.507	81.9938	12.2387	7.54833	30.9943	3.03298	55.5659	118.533	27.0341	4.03522	2.48875	10.2191	0.172712	0.169818	0.0550955	0.0345527	0.0098578	0.378137	0.805921	1.08377	1.14645	1.40515	1.15579	0.794819
778.591	1	6.91123	279.821					14.0425	23.3854	26.2053	24.3763	12.7289	20.7021	18.452	0.76103	1.26737	1.42019	1.32107	0.689839	1.12195	0.182296	0.185675	0.0410658	0.168703	0.0132564	0.473731	0.735885	1.00829	1.13845	0.924708	1.16763	0.694019
748.557	1	7.77163	274.607					3.45629	5.5114	5.71014	4.41384	3.08957	6.15594	4.1371	0.835436	1.33219	1.38023	1.06689	0.746795	1.48798	0.404465	0.134466	0.0836597	0.690508	0.156883	0.0465982	0.384758	1.36549	1.13539	0.812457	0.56476	1.62748
530.449	1	5.83417	231.694					7.81088	8.97925	7.0845	8.66714	7.92768	6.18348	6.03165	1.29498	1.48869	1.17455	1.43694	1.31435	1.02517	0.201612	0.152401	0.102073	0.0517193	0.0161706	0.842731	0.76742	1.14149	1.13394	1.234	1.13796	0.189881
470.994	1	1.05678	187.527					384.604	111.986	271.992	489.818	446.484	385.563	529.511	0.726338	0.211489	0.513666	0.925039	0.843201	0.728149	0.381128	0.00150625	0.035081	0.68118	0.344408	0.250598	0.50537	2.03631	1.13238	0.282452	0.493181	0.975487
626.055	1	1.07775	205.342					43.6086	11.0518	30.6612	71.758	67.2909	50.575	77.4339	0.563172	0.142725	0.395966	0.9267	0.869011	0.653138	0.140293	0.00554673	0.0358041	0.75428	0.538681	0.246824	0.803176	1.92991	1.12996	0.415232	0.314681	0.980622
804.852	2	0.930867	345.755					10.7298	6.3499	5.28508	7.20251	11.0389	8.51545	9.40656	1.14067	0.67505	0.56185	0.765691	1.17353	0.905267	0.701647	0.0875265	0.0353584	0.22751	0.572098	0.617188	0.192644	1.32726	1.12374	0.830729	0.303916	0.400809
482.955	1	0.972817	176.293					7.04848	9.99358	9.39738	3.26923	0.98972	7.77994	2.75347	2.55985	3.62945	3.41292	1.18731	0.359445	2.8255	0.1342	0.0298821	0.0380179	0.763839	0.19979	0.17668	0.807696	1.52922	1.12358	0.730079	0.732013	1.12552
647.503	1	10.5974	251.506					53.7166	39.8806	48.6152	46.7759	66.5708	49.544	72.8174	0.737689	0.547679	0.667632	0.642372	0.914216	0.680387	0.1901	0.0186431	0.0511794	0.0586064	0.647732	0.0645786	0.733499	1.62141	1.11903	1.4011	0.241386	1.53228
272.056	1	1.66537	149.462					4.14747	0.803406	2.16737	1.98043	6.72163	7.94623	12.708	0.326368	0.0632208	0.170552	0.155842	0.528931	0.625296	0.116739	0.043495	0.0633055	0.0600865	0.253993	0.373317	0.882384	1.5545	1.11568	1.24357	0.577681	0.787918
237.149	1	1.91718	172.682					31.1372	30.6923	25.8843	28.1633	24.3473	39.3311	44.6765	0.696949	0.686989	0.579371	0.630384	0.54497	0.880353	0.188034	0.175872	0.06306	0.100351	0.0493757	0.594024	0.727974	1.00994	1.10926	1.04752	0.983485	0.477681
650.985	1	1.18268	216.201					36.8895	9.92512	29.223	66.0517	67.177	41.2386	81.5148	0.452549	0.121758	0.358499	0.810303	0.824107	0.505903	0.0684129	0.00894157	0.0419132	0.472743	0.480282	0.109043	0.982993	1.86506	1.10733	0.734823	0.365944	1.31261
640.437	1	5.2046	243.158					6.20058	6.27362	6.72279	7.64799	6.62476	7.35906	8.77188	0.70687	0.715196	0.766403	0.871876	0.755227	0.838938	0.0979881	0.188504	0.0335448	0.134432	0.00934964	0.168034	0.907975	1.12385	1.10693	0.907588	1.25949	1.11027
760.005	1	1.20368	223.499					70.3094	17.8253	55.2921	125.773	138.862	81.1377	171.862	0.409104	0.103719	0.321724	0.731828	0.807984	0.472111	0.0677678	0.0135307	0.0468539	0.351288	0.501322	0.108448	0.996834	1.80189	1.09364	0.804402	0.352711	1.32773
562.341	1	3.2461	222.256					24.2461	49.741	28.5798	13.6125	8.68149	30.1012	12.5599	1.93043	3.96029	2.27547	1.0838	0.691204	2.3966	0.100429	0.0612581	0.0476008	0.826869	0.39931	0.124287	0.891301	1.42216	1.09175	0.524442	0.441807	1.3087
520.047	1	1.05678	187.03					89.6844	22.085	63.6135	122.22	107.998	94.6269	125.602	0.714036	0.175833	0.506468	0.973075	0.85984	0.753386	0.388148	0.00206857	0.0461349	0.892101	0.437428	0.344152	0.494546	2.01438	1.08256	0.116498	0.406166	0.8138
901.815	2	0.909883	364.156					6.51376	2.86563	2.06341	3.39969	7.10611	4.42845	4.00346	1.62703	0.715786	0.515405	0.849187	1.77499	1.10615	0.271942	0.167786	0.0453774	0.547635	0.0891677	0.702421	0.593627	1.05883	1.07544	0.775178	0.833453	0.244934
558.263	1	0.825933	218.29					2.27633	5.08132	0.582866	0.251825	0.714473	0.226529	0.0316698	71.877	160.447	18.4045	7.9516	22.5601	7.15285	0.207698	0.19001	0.0572473	0.111721	0.00787443	0.344095	0.747874	1.0067	1.07045	0.783757	1.13796	0.815705
395.297	1	3.56088	200.638					1.04007	4.8309	1.97136	0.678866	0.783203	2.07697	0.682499	1.52391	7.07824	2.88844	0.994677	1.14755	3.04318	0.176988	0.169103	0.0421203	0.989443	0.725271	0.237029	0.344668	1.1252	1.07045	0.826003	3.57836e-17	1.00476
594.029	1	1.1407	198.405		M+H-H2O, M+H, M+NH4			930.652	229.992	681.889	1411.95	1436.67	961.511	1526.33	0.609731	0.150682	0.44675	0.925057	0.941253	0.629948	0.183881	0.00464005	0.0501109	0.738891	0.776315	0.195761	0.73739	1.94081	1.06858	0.416579	0.150118	1.08648
997.607	1	4.3442	334.799					37.6361	16.5531	26.8957	44.1906	25.7213	31.681	45.2684	0.8314	0.365667	0.594139	0.976193	0.568196	0.699849	0.53442	0.00304601	0.0543731	0.853077	0.0145875	0.141434	0.365965	1.8642	1.06585	0.115878	1.09569	1.22859
392.924	1	1.05678	167.311					7.21332	3.12523	5.70002	9.60972	6.68452	7.18589	9.82654	0.734065	0.31804	0.580063	0.977935	0.680252	0.731273	0.342754	0.00332304	0.0503154	0.913165	0.0786717	0.219102	0.558973	1.90499	1.06367	0.178763	0.833453	0.97313
598.984	1	0.993817	196.906					9.95732	3.02898	5.65912	12.2358	13.7747	9.60233	15.7227	0.633307	0.192649	0.359932	0.778223	0.876097	0.610729	0.239252	0.0166096	0.0492429	0.426715	0.635257	0.224791	0.624546	1.70578	1.05915	0.542935	0.21146	0.979403
529.462	1	10.4924	236.781		M+H, M+Na			860.022	738.013	761.504	691.407	826.243	802.383	1056.47	0.814054	0.698567	0.720803	0.654452	0.782081	0.759497	0.364581	0.0773994	0.0695183	0.0497672	0.228764	0.139585	0.51657	1.27257	1.05858	1.21555	0.604389	1.23232
447.307	1	1.77028	202.782					27.7041	30.2359	24.8657	21.7887	12.5887	23.7117	15.1107	1.83341	2.00096	1.64557	1.44194	0.833098	1.5692	0.163344	0.0378353	0.0517976	0.240064	0.540524	0.139495	0.78132	1.47392	1.0533	0.77065	0.341535	1.23404
391.322	1	3.58185	197.738		M+H-H2O, M+NH4			51.7867	58.5235	61.1561	66.4613	46.66	72.7037	71.195	0.727392	0.822017	0.858995	0.933511	0.655382	1.02119	0.179535	0.0509943	0.0586077	0.410414	0.000975645	0.823019	0.774046	1.37708	1.0421	0.540651	1.32839	0.194427
665.883	1	11.8775	260.674					1.12925	1.72363	0.955981	1.13546	0.0488505	0.0698762	0.154489	7.30956	11.157	6.18802	7.34976	0.316207	0.452305	0.196472	0.0567072	0.037353	0.0702048	0.421978	0.525385	0.759836	1.4749	1.01756	1.08655	0.485228	0.815705
706.597	1	4.84783	272.709					1.00737	0.984263	1.52789	1.613	0.499714	1.15007	0.383523	2.62661	2.56637	3.98382	4.20573	1.30296	2.9987	0.145564	0.223992	0.206075	0.132855	0.602049	0.0413378	0.781635	1.15836	1.00625	1.58549	0.309713	1.81483
710.951	1	1.20368	223.773					13.27	3.34702	11.2698	25.3852	25.9313	15.6609	34.2673	0.38725	0.097674	0.32888	0.7408	0.756735	0.45702	0.088637	0.0214532	0.0729991	0.42316	0.451063	0.130222	0.9424	1.71736	1.00274	0.695981	0.390207	1.26781
447.327	1	1.91718	205.663					3.45883	5.13932	5.08272	4.18775	1.98951	4.05894	2.6831	1.28912	1.91544	1.89434	1.56078	0.741495	1.51278	0.419495	0.071299	0.0408155	0.119385	0.384658	0.299888	0.450562	1.23332	1.00169	0.934985	0.408767	0.860916
410.937	1	1.05678	168.781		M+H-H2O, M+H			336.854	114.707	246.032	410.448	354.618	321.834	414.286	0.813097	0.276878	0.593871	0.990737	0.855974	0.77684	0.571836	0.00265487	0.0711987	0.959206	0.390116	0.322239	0.327931	1.95292	0.996435	0.107874	0.447681	0.84327
525.002	1	0.993817	185.438					70.8767	14.9092	41.1267	71.9642	67.1088	56.671	77.2304	0.917731	0.193049	0.532519	0.931811	0.868943	0.733792	0.830695	0.0024987	0.0729282	0.738112	0.49623	0.314049	0.128235	1.9867	0.992568	0.226612	0.354283	0.864654
964.786	1	0.909883	237.785					18.4129	9.33309	8.77312	11.8828	19.7213	13.4322	12.2717	1.50044	0.760537	0.714906	0.968306	1.60705	1.09457	0.24513	0.0942555	0.0779799	0.82093	0.000367283	0.423561	0.682783	1.2473	0.982335	0.578953	1.4242	0.689214
305.018	1	1.0358	144.775					328.9	171.491	217.975	351.998	277.179	413.67	393.548	0.835729	0.435756	0.55387	0.894422	0.704307	1.05113	0.649053	0.0369318	0.0871518	0.652009	0.211789	0.836272	0.263059	1.51074	0.974058	0.484838	0.645543	0.185329
362.497	1	1.37157	192.194					80.2053	52.6637	29.5198	44.557	20.7078	70.114	39.8026	2.01508	1.32312	0.741654	1.11945	0.520263	1.76154	0.133011	0.182838	0.0853909	0.463196	0.00499072	0.0288447	0.878493	1.0169	0.97056	0.510796	1.25482	1.79253
876.552	1	5.37248	286.682					3.2533	2.88998	3.23843	3.66894	3.81353	3.92877	4.26592	0.762626	0.677457	0.75914	0.860059	0.893952	0.920967	0.318309	0.0335402	0.122667	0.515655	0.476849	0.658817	0.630787	1.64934	0.970063	0.795231	0.435322	0.520652
598.351	1	2.7844	229.754					21.6382	39.064	18.8354	16.0821	9.27066	23.1514	10.6123	2.03898	3.68102	1.77487	1.51542	0.873579	2.18157	0.120114	0.0479508	0.0817079	0.175007	0.663877	0.117508	0.870321	1.49599	0.967859	1.04845	0.223711	1.37183
686.48	1	6.26068	254.734					43.0426	43.1953	42.9057	54.8179	41.4273	46.4782	50.7794	0.847638	0.850646	0.844944	1.07953	0.815829	0.915297	0.437779	0.0625901	0.0793638	0.403257	0.0493642	0.323423	0.440858	1.35618	0.967347	0.552125	0.920954	0.82001
471.335	1	1.91718	208.198					9.04688	8.76906	7.84271	8.45921	5.34989	5.97587	6.08903	1.48577	1.44014	1.28801	1.38925	0.878611	0.981415	0.331569	0.00847458	0.0584303	0.0198606	0.398884	0.910122	0.594946	1.79519	0.965018	1.42179	0.399223	0.136123
544.976	1	1.1407	197.342					828.21	246.816	620.492	1113.83	1084.49	767.332	1163.19	0.712017	0.212189	0.53344	0.957562	0.932339	0.659679	0.341505	0.00551213	0.0849388	0.84284	0.737751	0.22374	0.5399	1.87396	0.959766	0.282012	0.176836	1.02611
805.956	1	1.09875	229.7					59.1633	19.8715	49.7631	103.402	92.8924	56.0366	112.282	0.526917	0.176978	0.443198	0.920911	0.827313	0.49907	0.145878	0.0181651	0.0955812	0.778065	0.528329	0.121101	0.80365	1.69584	0.940317	0.365229	0.332434	1.29252
787.785	1	0.95185	169.518					1.75941	1.25464	1.02476	1.73919	1.27944	0.704363	0.360279	4.88347	3.48242	2.84434	4.82735	3.55124	1.95505	0.258292	0.0573745	0.0465745	0.00716041	0.0921608	0.248822	0.623529	1.20425	0.94019	1.60558	0.808713	0.901796
641.491	1	11.6257	249.179					7.59264	3.54824	6.0333	7.46032	11.2856	7.05557	11.4425	0.663549	0.310094	0.527272	0.651985	0.986293	0.616612	0.327549	0.0377437	0.117795	0.259431	0.962985	0.204343	0.579369	1.55048	0.94019	1.06181	0.0260143	1.11303
429.321	1	3.41398	201.576					1.09692	2.41037	1.61519	1.11692	1.38835	1.90176	1.17913	0.930279	2.0442	1.36982	0.94724	1.17744	1.61285	0.768607	0.08617	0.0861668	0.74615	0.231388	0.024004	0.302726	1.20128	0.94019	0.264303	0.309713	1.76106
325.122	3	1.05678	481.627					29.7449	6.72486	9.56298	9.69136	17.0779	12.5119	14.2901	2.08151	0.470597	0.669204	0.678188	1.19509	0.875565	0.336786	0.0447974	0.0832165	0.102203	0.523921	0.702476	0.573533	1.42849	0.934929	1.05574	0.365075	0.32026
291.233	1	2.46963	169.243					2.8705	5.34714	3.85103	1.78259	0.820516	3.48676	1.8608	1.54261	2.87356	2.06955	0.95797	0.440947	1.87379	0.199365	0.117169	0.112906	0.857215	0.0326346	0.268131	0.804226	1.23041	0.927727	0.516659	0.860217	1.11921
430.915	1	0.909883	161.59					265.992	165.179	167.322	187.944	247.97	220.655	198.865	1.33755	0.830609	0.841387	0.945082	1.24693	1.10957	0.224579	0.0634043	0.106269	0.587475	0.0234164	0.365981	0.704721	1.41842	0.916859	0.672085	1.04502	0.781041
364.422	1	1.37157	192.157					89.2259	62.9459	46.7326	57.0768	42.4694	70.4922	52.25	1.70767	1.20471	0.894405	1.09238	0.812812	1.34913	0.163765	0.126155	0.103029	0.154001	0.00548722	0.0116999	0.824962	1.19959	0.912023	1.0006	1.18159	2.02888
600.367	1	3.20412	232.291					149.892	284.567	136.445	120.89	62.253	203.829	84.988	1.76368	3.34831	1.60546	1.42243	0.732491	2.39833	0.0991251	0.0407674	0.107528	0.296297	0.365207	0.0745152	0.903249	1.5319	0.906247	0.93239	0.468685	1.51009
407.455	1	1.35057	201.907					7.49317	4.9696	2.80931	4.77339	2.94295	7.03568	4.07038	1.8409	1.22092	0.690183	1.17271	0.723015	1.72851	0.205094	0.312238	0.0572074	0.428292	0.102913	0.0109927	0.772715	1.01157	0.902315	0.715627	0.515394	2.10614
512.95	1	1.1407	179.238					217.492	79.4358	171.864	287.816	254.576	209.535	286.023	0.760403	0.277726	0.600876	1.00627	0.890056	0.732581	0.417713	0.00385257	0.109394	0.973095	0.539684	0.300803	0.466257	1.862	0.899783	0.15932	0.321721	0.887561
263.128	1	1.62338	151.645					62.1858	42.4531	45.6055	46.4861	40.3255	60.224	54.5905	1.13913	0.777663	0.835411	0.851541	0.73869	1.1032	0.557679	0.100201	0.116673	0.134092	0.010481	0.313285	0.343066	1.23502	0.899545	0.970277	1.21154	0.852044
355.192	1	2.2178	171.332					1.57073	1.47923	1.57895	0.966433	1.38573	0.91724	0.780059	2.01361	1.89631	2.02414	1.23892	1.77644	1.17586	0.118045	0.0588649	0.0944388	0.576433	0.031318	0.645607	0.982911	1.74366	0.896204	0.643939	0.92914	0.520652
879.938	1	1.22467	241.767					34.341	10.3768	34.5052	56.0789	71.411	29.4718	80.4007	0.427124	0.129064	0.429166	0.697493	0.888189	0.366562	0.0766602	0.01589	0.113861	0.301802	0.710947	0.0582687	0.979124	1.73823	0.896101	0.833662	0.200336	1.55587
522.32	1	2.42767	221.329					187.551	319.639	185.636	135.784	38.9937	192.391	96.3111	1.94735	3.31882	1.92747	1.40985	0.404873	1.9976	0.130383	0.019635	0.122757	0.351163	0.0748685	0.147704	0.848394	1.67512	0.889989	0.77598	0.909698	1.23645
667.506	1	11.7516	256.042					98.3036	59.7991	84.219	75.9274	133.689	109.664	118.776	0.827637	0.50346	0.709056	0.639247	1.12555	0.923282	0.38411	0.0147976	0.119065	0.0345708	0.526157	0.614251	0.498715	1.63469	0.886878	1.54976	0.326648	0.43805
479.329	1	3.5189	210.909					0.6902	1.28614	1.2954	0.528798	0.635951	1.5802	0.565477	1.22056	2.27443	2.29081	0.935136	1.12463	2.79445	0.572924	0.0900032	0.0960952	0.874749	0.742129	0.0114559	3.67031e-18	1.12969	0.874022	0.397044	5.21317e-18	1.90331
756.902	1	1.09875	228.675					6.59181	1.58431	5.9011	13.3328	10.8231	5.92865	14.9174	0.441889	0.106206	0.395586	0.893774	0.725534	0.397433	0.149366	0.0264934	0.1315	0.760419	0.404488	0.106303	0.80442	1.64166	0.870242	0.443317	0.445304	1.35642
550.351	1	3.0992	227.617					360.08	692.982	345.59	308.924	118.345	467.95	207.051	1.73909	3.34692	1.66911	1.49202	0.571576	2.26007	0.133752	0.0214417	0.125593	0.324006	0.167116	0.0703346	0.828583	1.66528	0.868684	0.870132	0.706505	1.51039
554.289	1	2.34372	212.886					53.2732	138.417	64.148	23.1858	4.65821	65.5984	24.9996	2.13096	5.53676	2.56596	0.927447	0.186332	2.62398	0.172911	0.0419287	0.132865	0.901462	0.16873	0.251813	0.750391	1.5195	0.862727	0.470052	0.730852	0.991093
659.266	1	4.36517	335.297					2.83356	1.80617	2.57575	3.10871	3.25281	2.87981	3.57303	0.793043	0.505501	0.720888	0.87005	0.91038	0.805986	0.351859	0.0331094	0.189779	0.456194	0.578249	0.319493	0.605106	1.61325	0.861418	0.779897	0.155579	0.956499
407.286	1	1.79128	191.434					16.582	11.7902	11.3265	16.3836	9.47633	9.76908	8.73866	1.89754	1.3492	1.29614	1.87484	1.08441	1.11792	0.121279	0.0476247	0.12745	0.0917499	0.793776	0.616761	0.924415	1.46725	0.861148	1.13627	0.162268	0.435698
390.962	1	0.930867	162.093					33.407	15.1164	21.5061	35.5133	26.6416	34.0139	34.6474	0.964199	0.436291	0.620712	1.02499	0.768934	0.981716	0.922639	0.0330275	0.133115	0.911016	0.349716	0.936984	0.0453927	1.51236	0.859005	0.474004	0.47467	0.0544097
598.984	1	1.1617	196.906					8.35069	1.08354	4.88562	10.0811	9.44923	6.39851	10.4302	0.800623	0.103885	0.468409	0.96653	0.905946	0.613458	0.581687	0.0092877	0.132693	0.902303	0.712004	0.237445	0.27654	1.86245	0.854831	0.32846	0.13411	0.989702
735.919	2	4.95277	419.339					54.8775	45.5728	55.4788	64.5929	55.8994	62.0723	67.0916	0.817948	0.679262	0.826911	0.962757	0.83318	0.925186	0.323211	0.0381118	0.142525	0.756193	0.142859	0.488789	0.561061	1.44878	0.854416	0.208329	0.7474	0.614227
727.977	1	1.39255	222.367					5.42642	1.80752	6.11289	9.7709	11.0867	6.18791	15.5497	0.348973	0.116242	0.39312	0.628366	0.712987	0.397944	0.0882538	0.0316063	0.13415	0.302562	0.4666	0.118106	0.953958	1.6105	0.849229	0.805329	0.366755	1.31766
294.939	1	0.8889	163.847					75.6795	43.2212	47.6423	51.759	71.5285	55.285	54.2404	1.39526	0.796846	0.878354	0.954253	1.31873	1.01926	0.20994	0.0298294	0.148297	0.572271	0.00305679	0.816035	0.731703	1.5048	0.846489	0.570409	1.29681	0.230145
191.086	1	1.66537	126.588					90.0639	57.4503	67.7697	34.3964	35.2513	31.8009	35.6121	2.52903	1.61322	1.903	0.965863	0.98987	0.892981	0.175874	0.00905126	0.167756	0.818545	0.930766	0.492635	0.795623	1.84262	0.841128	0.370739	0.0421901	0.64189
683.501	1	11.122	257.082					525.807	614.782	489.112	510.456	498.898	444.935	451.968	1.16337	1.36023	1.08218	1.12941	1.10384	0.98444	0.10193	0.00370062	0.151137	0.0851638	0.0201392	0.824874	0.939375	1.97986	0.838727	1.20421	1.06437	0.195929
614.401	1	1.87523	229.62					0.558014	0.769116	0.368482	0.808597	0.443389	0.547647	0.299302	1.86439	2.5697	1.23114	2.70161	1.48141	1.82975	0.252844	0.0208825	0.531206	0.12914	0.373672	0.165776	0.800937	2.02535	0.82917	1.10376	0.719709	1.20989
833.523	1	5.39347	283.756					8.66186	5.41787	6.51885	7.08391	8.1281	6.99672	7.91467	1.09441	0.684536	0.823641	0.895036	1.02697	0.884019	0.751507	0.0309491	0.205939	0.570814	0.839544	0.413857	0.207689	1.63562	0.823095	0.574439	0.0895449	0.841607
320.255	1	1.98013	257.985		M+H, M+Na			26.8295	24.5671	3.74889	1.10435	4.54445	4.46872	5.41119	4.95815	4.54006	0.692804	0.204086	0.839824	0.825829	0.0948467	0.0749442	0.114416	0.00174911	0.448922	0.439616	0.969638	1.38937	0.8152	1.63183	0.29382	0.570092
833.828	2	0.909883	351.991					14.1312	6.86614	6.8495	8.6679	16.131	10.994	9.91437	1.42532	0.692544	0.690866	0.874277	1.62703	1.1089	0.382331	0.0627713	0.105218	0.480274	0.00612866	0.476655	0.542979	1.29675	0.806789	0.640694	1.23018	0.682025
249.185	1	1.62338	157.779					485.658	357.968	299.894	262.503	187.528	307.078	256.521	1.89325	1.39547	1.16908	1.02332	0.731045	1.19709	0.102702	0.0489868	0.166136	0.834229	0.00430246	0.213795	0.950117	1.45507	0.805261	0.196347	1.27865	1.07254
476.244	1	1.07775	195.068					4.29269	2.65817	2.25946	4.63628	2.71962	4.814	3.62897	1.1829	0.732486	0.622618	1.27757	0.749419	1.32655	0.59568	0.0472014	0.0877833	0.424241	0.181122	0.262398	0.394593	1.46751	0.80284	0.722717	0.74497	1.18782
520.305	1	2.2178	218.67					40.7453	78.6219	47.1649	34.3193	15.3087	54.7438	29.4282	1.38457	2.67165	1.60271	1.1662	0.520206	1.86025	0.433831	0.0480604	0.161488	0.621104	0.130833	0.146676	0.448453	1.44988	0.798464	0.492084	0.778372	1.22939
574.352	1	3.05723	229.968					180.414	316.993	164.702	149.729	60.9854	207.43	102.248	1.76447	3.10023	1.6108	1.46436	0.596445	2.02869	0.148083	0.024331	0.163719	0.312641	0.219153	0.100297	0.800005	1.61979	0.796137	0.94122	0.632129	1.36842
578.386	1	3.8337	233.757					48.9059	88.0401	57.5834	48.4619	25.9411	69.871	36.9869	1.32225	2.38031	1.55686	1.31024	0.701359	1.88907	0.27348	0.0256281	0.176609	0.420386	0.220721	0.0889842	0.618004	1.59194	0.784849	0.696399	0.638404	1.4228
396.921	1	1.0358	165.523					108.968	43.927	84.3712	119.944	98.3716	100.101	121.918	0.893781	0.3603	0.692035	0.983814	0.806869	0.821056	0.762695	0.0107067	0.185346	0.935223	0.324101	0.419877	0.176566	1.74804	0.763501	0.29674	0.512114	0.691509
602.382	1	3.56088	236.06		M+H, M+Na			168.227	320.938	168.2	123.028	63.9396	223.174	92.9464	1.80994	3.45293	1.80965	1.32365	0.687919	2.40111	0.14594	0.0435912	0.198596	0.541028	0.428216	0.122231	0.802426	1.49257	0.74526	0.60569	0.411282	1.31428
715.425	1	2.34372	262.589					4.13631	3.48069	3.29296	3.28495	275.788	99.9098	2.60945	1.58513	1.33388	1.26194	1.25887	105.688	38.2877	0.23265	0.0840026	0.185105	0.22164	1.29784e-05	0.000170188	0.773572	1.31258	0.744617	0.761726	1.58205	2.57799
309.278	1	3.70778	183.89					16.4008	9.57698	17.0674	19.7825	12.5663	14.7143	23.0669	0.71101	0.415183	0.739911	0.857617	0.544778	0.637897	0.145318	0.00936173	0.187383	0.425773	0.0321579	0.0769829	0.789497	1.88867	0.742275	0.525069	0.997883	1.43773
745.99	1	1.09875	220.954					134.481	54.9953	108.185	175.387	149.868	117.702	179.697	0.748379	0.306045	0.602041	0.976019	0.834006	0.655004	0.430789	0.0311918	0.204427	0.925093	0.523023	0.278965	0.449917	1.51649	0.734306	0.240906	0.336327	0.923314
799.833	2	0.8889	342.565					20.5596	8.81552	9.60737	10.6568	20.3363	12.7335	12.6074	1.63076	0.699236	0.762044	0.845283	1.61305	1.01	0.224431	0.0302987	0.209356	0.362228	0.00239984	0.939291	0.694284	1.52928	0.726885	0.786527	1.2794	0.0879133
515.356	1	7.41488	213.272					34.972	60.9554	49.1445	23.6578	21.5345	48.5725	36.2091	0.965835	1.68343	1.35724	0.653367	0.594726	1.34144	0.863586	0.139804	0.221166	0.114639	0.0471639	0.163878	0.0809344	1.13349	0.716917	0.983393	0.946004	1.16245
507.398	1	4.9108	222.826					3.97722	4.8271	4.46959	5.34158	5.39138	4.46956	3.80383	1.04558	1.26901	1.17502	1.40426	1.41736	1.17502	0.860318	0.113907	0.257724	0.0141197	0.0109256	0.411873	2.04556e-17	1.08383	0.708925	1.42049	1.13796	0.671124
773.93	1	1.20368	227.305					104.116	28.4018	86.3057	147.635	144.768	81.8636	158.211	0.658081	0.179518	0.54551	0.933154	0.91503	0.517433	0.326376	0.0237562	0.220833	0.822262	0.774936	0.155478	0.558096	1.63844	0.707589	0.365024	0.151316	1.19769
485.32	1	2.2178	217.718					5.08317	7.1698	6.82877	3.3222	1.55518	7.43745	4.29108	1.18459	1.67086	1.59139	0.774212	0.362423	1.73323	0.548971	0.190128	0.186146	0.501421	0.0313136	0.155319	0.435796	1.08688	0.705941	0.514713	1.03411	1.31231
896.799	1	0.909883	230.573					57.1562	28.5894	31.4613	37.7989	58.0909	41.1191	38.1439	1.49844	0.749513	0.824804	0.990954	1.52294	1.078	0.266602	0.0479216	0.217997	0.942901	0.00103178	0.522649	0.656697	1.38529	0.70178	0.483175	1.35979	0.58982
989.699	1	16.0531	319.013					12.5514	7.48916	3.34348	3.37854	20.1789	3.8078	4.36019	2.87863	1.71762	0.76682	0.774862	4.62798	0.873311	0.118601	0.176435	0.362831	0.412061	0.000717249	0.676262	0.901957	1.02978	0.696726	0.721956	1.42971	0.472742
602.383	1	3.74975	234.804					300.931	547.853	321.811	268.343	134.544	425.546	208.519	1.44318	2.62735	1.54331	1.2869	0.645234	2.0408	0.239102	0.0404397	0.235125	0.525501	0.243844	0.0876672	0.656551	1.49524	0.689284	0.638335	0.603032	1.42014
449.326	1	2.53258	207.064					21.2553	30.0105	24.2305	16.0721	6.65641	25.8887	15.6734	1.35614	1.91474	1.54596	1.02544	0.424695	1.65177	0.321388	0.147848	0.230344	0.909519	0.0259075	0.156142	0.56653	1.09706	0.688683	0.0261018	1.13562	1.1756
471.287	1	4.05042	219.25					19.8624	41.4614	29.3336	18.3633	11.9786	38.5134	21.8072	0.910816	1.90127	1.34513	0.842074	0.549293	1.76608	0.670553	0.0877414	0.247395	0.488785	0.045137	0.055485	0.249428	1.28699	0.676375	0.457538	0.991484	1.57982
605.944	1	1.35057	199.769					1.20815	0.178323	0.858916	1.34527	1.89694	0.593748	2.25209	0.536457	0.0791811	0.381387	0.597345	0.842303	0.263643	0.292905	0.0419562	0.180419	0.310844	0.673785	0.0850924	0.624581	1.48526	0.673813	1.17856	0.112952	1.40811
498.935	1	1.05678	177.759					354.64	148.608	279.596	383.332	339.566	294.648	384.15	0.923181	0.386849	0.727831	0.997871	0.88394	0.767012	0.799487	0.011365	0.24676	0.989215	0.477896	0.330164	0.148405	1.67652	0.67315	0.0408177	0.370856	0.836171
877.305	1	17.711	305.992					4.3041	6.19363	4.39205	3.57524	6.10742	4.18903	2.25115	1.91195	2.75131	1.95102	1.58818	2.71302	1.86084	0.309343	0.143601	0.281174	0.636644	0.0475132	0.562634	0.598164	1.18711	0.656732	0.31407	0.93386	0.569112
867.817	2	0.930867	358.117					11.185	5.52471	6.02477	7.49836	13.6381	7.72883	7.54091	1.48324	0.732632	0.798945	0.994358	1.80855	1.02492	0.265268	0.137164	0.244621	0.973986	0.00119946	0.888411	0.62739	1.15226	0.654004	0.465787	1.30718	0.203926
608.523	1	2.86835	258.864					95.8046	73.6538	102.25	68.8012	177.019	82.1441	127.045	0.754101	0.579747	0.804832	0.541551	1.39336	0.646576	0.545478	0.153113	0.258184	0.0184075	0.068384	0.0695187	0.352386	1.07445	0.652423	1.36504	0.879837	1.45739
817.686	1	13.836	293.227					6.68391	6.10188	6.71931	7.62281	7.02808	8.73294	8.29935	0.805354	0.735224	0.809618	0.918482	0.846822	1.05224	0.230303	0.0489689	0.228862	0.397645	0.254366	0.704901	0.754126	1.4937	0.650022	0.664051	0.688149	0.38561
289.288	1	7.41488	216.116					2.13382	5.58349	3.97954	1.2535	0.559933	4.08646	2.42586	0.879614	2.30165	1.64046	0.516722	0.230818	1.68454	0.764487	0.176681	0.193019	0.27144	0.0266417	0.166332	0.193123	1.02352	0.647967	0.777003	1.03522	1.09718
368.873	1	0.930867	162.417					18.2336	30.7351	28.4466	32.9049	15.4029	26.2602	24.9184	0.73173	1.23343	1.14159	1.3205	0.618134	1.05385	0.195382	0.170521	0.265932	0.0191861	0.00944596	0.642652	0.754677	1.04497	0.646508	1.45826	1.1912	0.353683
572.336	1	2.59555	226.105					200.523	394.686	181.895	177.413	100.743	270.728	133.073	1.50687	2.96595	1.36689	1.33321	0.757052	2.03444	0.281112	0.0444454	0.264837	0.309885	0.365933	0.108018	0.615147	1.50566	0.64628	0.901555	0.466328	1.36833
336.927	1	0.909883	164.734					30.2189	16.8539	17.8743	19.2355	30.8421	23.6363	20.7834	1.45399	0.810931	0.860027	0.925521	1.48398	1.13726	0.212163	0.128641	0.272088	0.578001	0.011997	0.33794	0.724402	1.16588	0.642985	0.716982	1.12703	0.872375
612.04	1	1.0358	202.601					11.4788	5.09614	9.32724	13.9118	10.0974	10.6817	13.9812	0.821013	0.3645	0.667127	0.995037	0.722212	0.764006	0.634214	0.0361882	0.25601	0.982825	0.262411	0.456569	0.259552	1.47857	0.641007	0.092297	0.610084	0.680849
776.523	1	6.63843	272.24					260.421	179.399	186.075	213.138	277.143	187.455	214.95	1.21154	0.834608	0.865668	0.99157	1.28934	0.872086	0.310323	0.153153	0.279519	0.953942	0.0286225	0.318367	0.579391	1.09822	0.640295	0.060758	1.05078	0.858998
431.352	1	3.85467	205.888					17.5727	37.3807	23.9058	18.4439	11.011	27.0731	19.7681	0.888944	1.89096	1.20931	0.933015	0.557009	1.36953	0.494384	0.190301	0.302338	0.690275	0.00609818	0.213696	0.366425	1.04592	0.639403	0.630138	1.25937	1.09883
732.683	1	9.83505	264.735					21.1612	12.8616	16.5501	11.1979	14.9646	15.082	20.9401	1.01056	0.614207	0.790355	0.534758	0.714636	0.720243	0.965714	0.0478144	0.271351	0.0187419	0.21887	0.202276	0.0569042	1.37211	0.633414	1.50102	0.631377	1.07803
450.329	1	2.74245	209.881					1.66734	3.28368	1.76221	1.40416	0.920089	1.38597	0.742568	2.24537	4.42206	2.37313	1.89095	1.23906	1.86646	0.0252952	0.117759	0.181492	0.0477062	0.496165	0.320453	0.899986	1.09662	0.626436	1.05033	0.272024	0.914588
365.157	1	0.95185	164.244					24.8912	18.4969	18.6999	18.8696	11.0624	20.6617	21.91	1.13607	0.844222	0.853487	0.861235	0.504904	0.943029	0.846245	0.194352	0.286876	0.441113	0.003817	0.734466	0.109924	1.05107	0.617837	0.524096	1.23185	0.321922
619.392	2	6.55448	400.692					27.1844	26.5837	27.4822	29.8409	25.6145	28.8683	31.4156	0.865314	0.846194	0.874796	0.949874	0.815342	0.918915	0.265774	0.0968954	0.312215	0.603995	0.0373963	0.26419	0.623121	1.22796	0.617551	0.61197	1.00663	0.966484
485.315	1	2.59555	220.419					8.5285	17.4724	13.4373	4.62063	2.11377	17.0743	8.46642	1.00733	2.06373	1.58713	0.545759	0.249665	2.01671	0.985188	0.170873	0.305103	0.26274	0.0488204	0.106298	0.0291337	1.03213	0.593085	0.722883	0.995198	1.36153
762.308	1	10.3455	273.425					46.8551	38.4973	47.0332	45.076	45.2212	48.5272	53.4588	0.876471	0.72013	0.879802	0.843191	0.845907	0.90775	0.551716	0.0282472	0.329532	0.209133	0.391079	0.560212	0.33324	1.52833	0.576263	1.0477	0.441187	0.502316
474.25	1	1.07775	195.091					6.02343	2.32687	2.74113	5.67903	2.90905	4.10415	3.85806	1.56126	0.603118	0.710494	1.47199	0.754019	1.06379	0.38039	0.0335149	0.217497	0.273533	0.4114	0.807291	0.520108	1.23751	0.570674	0.773934	0.28449	0.408368
960.532	2	8.78578	464.864					16.5186	9.57026	14.7692	16.4655	18.8435	19.3364	18.1045	0.912403	0.528611	0.815775	0.909468	1.04082	1.06804	0.67789	0.0310466	0.321007	0.551803	0.756899	0.64126	0.226439	1.47804	0.560557	0.708096	0.176646	0.420591
365.398	1	1.35057	192.139					63.1469	42.6464	32.113	36.458	29.1764	49.1546	35.6093	1.77333	1.19762	0.901816	1.02383	0.819349	1.38039	0.152409	0.1475	0.323764	0.808997	0.0835966	0.00968404	0.839687	1.05836	0.559535	0.273697	0.849474	1.89965
437.303	1	2.11287	197.043					0.537334	0.621012	1.23302	1.38827	0.563455	0.630139	0.907815	0.591898	0.684074	1.35823	1.52925	0.620672	0.694127	0.199172	0.167563	0.13622	0.0327571	0.13713	0.10609	0.957303	1.38358	0.559026	1.28441	0.92914	1.20989
571.039	3	6.57547	748.221					13.1858	16.4751	12.5262	13.0189	6.486	17.0314	10.0659	1.30994	1.63672	1.24442	1.29337	0.644353	1.69199	0.479196	0.0490223	0.37447	0.394143	0.177408	0.140959	0.442109	1.42769	0.547639	0.629654	0.667658	1.25597
363.305	1	3.30903	193.711					682.811	946.301	824.942	592.457	400.948	1006.22	701.179	0.973804	1.34959	1.17651	0.844945	0.57182	1.43505	0.893941	0.176657	0.354146	0.352272	0.0218693	0.0968879	0.0772527	1.00972	0.544423	0.672697	1.12693	1.36908
841.542	1	8.70183	282.653					0.90665	4.04508	1.05867	0.450686	0.274941	2.44035	0.791234	1.14587	5.11237	1.338	0.569599	0.347484	3.08424	0.865956	0.173458	0.593553	0.413976	0.0426753	0.261684	0.279699	1.11252	0.537722	0.552142	0.816073	0.954117
433.332	1	4.05042	204.421		M+H, M+Na			315.395	780.887	547.112	285.66	163.211	604.991	386.055	0.816969	2.02273	1.41719	0.739947	0.422766	1.56711	0.386507	0.150844	0.391453	0.283102	0.01406	0.198607	0.493306	1.11315	0.517499	0.71418	1.19909	1.1106
726.492	1	3.93862	259.088					35.5673	188.825	76.835	28.8267	34.079	99.9056	50.3873	0.705878	3.74748	1.52489	0.572103	0.676342	1.98276	0.137346	0.204195	0.399175	0.020198	0.0543303	0.16338	0.817644	1.00344	0.515216	1.48267	0.968094	1.22801
828.535	1	4.2183	280.597					8.02597	10.9629	7.04705	9.0546	5.77995	10.0743	7.9857	1.00504	1.37282	0.882459	1.13385	0.723788	1.26154	0.988683	0.0432234	0.529173	0.390263	0.0728351	0.161334	0.0341707	1.34095	0.508158	0.834972	0.919802	1.12281
530.961	1	1.1617	183.826					22.7232	5.87141	16.7991	26.8119	25.9664	13.074	24.6936	0.920208	0.237771	0.680304	1.08579	1.05154	0.529449	0.871416	0.0357757	0.392138	0.821784	0.880774	0.181608	0.0949572	1.54973	0.506509	0.619442	0.0810892	1.12303
478.178	1	4.36517	199.484		M+H, M+NH4			17.315	0.668048	8.10543	0.935458	1.34139	2.33691	1.67805	10.3185	0.398109	4.83026	0.557467	0.799374	1.39263	0.398168	0.0268323	0.429402	0.0336053	0.274968	0.544947	0.502779	1.59762	0.497714	1.10149	0.628546	0.552235
686.022	1	1.09875	213.266					214.661	96.2915	181.768	249.814	198.792	184.66	241.208	0.889941	0.399205	0.753572	1.03568	0.824152	0.765565	0.736165	0.0449141	0.403824	0.872907	0.453187	0.453275	0.194779	1.41075	0.495808	0.114138	0.390394	0.648261
786.568	1	5.89712	276.54		M+H-H2O, M+Na			32.6172	36.6777	31.5442	36.7839	24.6328	31.4926	28.5752	1.14145	1.28355	1.1039	1.28727	0.862034	1.10209	0.216209	0.00893939	0.398439	0.116473	0.0548087	0.162721	0.665859	1.71147	0.485719	1.09639	0.920655	1.19811
834.829	2	0.8889	351.988					9.08978	4.30514	4.69496	5.96559	7.8006	6.26771	5.3254	1.70687	0.808416	0.881616	1.12021	1.46479	1.17695	0.183502	0.217066	0.490156	0.472526	0.0131943	0.304673	0.80124	1.07612	0.437011	0.721687	1.11706	0.963211
791.94	1	1.0358	227.215					22.3285	8.7584	20.4481	31.5524	21.1981	15.044	26.4282	0.844872	0.331403	0.773721	1.19389	0.802102	0.569238	0.644133	0.0388002	0.484778	0.497383	0.440027	0.162596	0.260048	1.45366	0.416064	0.473602	0.405359	1.17331
819.881	1	1.09875	238.377					6.4119	1.74203	7.70864	13.9032	11.2021	5.24452	11.125	0.576352	0.156588	0.692913	1.24972	1.00694	0.471419	0.259347	0.0257791	0.490697	0.517327	0.981849	0.162925	0.662155	1.58025	0.409622	0.472679	5.895e-17	1.14265
484.919	1	1.05678	181.104					320.507	137.346	265.415	351.628	278.998	248.533	316.711	1.01199	0.433663	0.838038	1.11025	0.880924	0.784731	0.972019	0.0234906	0.519925	0.517331	0.493698	0.384721	0.0198151	1.54764	0.384622	0.472755	0.361259	0.749315
200.953	1	0.930867	157.769					23.0361	12.7887	14.304	15.2378	21.6727	15.6651	15.3812	1.49768	0.831446	0.929963	0.990673	1.40904	1.01845	0.133458	0.115313	0.458482	0.913796	0.00209096	0.856814	0.901561	1.05673	0.339186	0.289651	1.29775	0.274376
556.797	1	4.72193	247.566					88.1826	82.8314	58.998	62.0988	41.8578	93.9163	64.2323	1.37287	1.28956	0.91851	0.966786	0.651664	1.46214	0.157843	0.151869	0.584499	0.795918	0.0197688	0.113337	0.797865	1.05708	0.332167	0.178541	1.12881	1.34056
592.566	1	6.26068	254.351					47.3902	57.818	43.4242	38.5709	21.6237	73.1604	39.5641	1.19781	1.46137	1.09756	0.974897	0.546547	1.84916	0.542439	0.0974295	0.610871	0.887691	0.01606	0.106033	0.356919	1.2167	0.301696	0.312974	1.16568	1.39775
704.545	1	11.9194	267.176					4.92557	2.71091	4.55336	5.26237	3.90558	2.58959	4.83027	1.01973	0.561233	0.942673	1.08946	0.808564	0.536118	0.899845	0.0110315	0.640511	0.729629	0.303158	0.00505763	0.231211	1.63514	0.300772	0.294649	0.520612	2.04211
898.798	1	0.8889	230.565					16.3989	6.88506	8.1447	9.73233	16.2369	10.8862	8.6616	1.89328	0.794895	0.940323	1.12362	1.87458	1.25683	0.146875	0.0970662	0.712988	0.418899	5.78115e-06	0.054342	0.8403	1.2639	0.279513	0.915207	1.5463	1.56196
509.41	1	1.7493	228.06					87.8071	21.0383	66.066	30.5908	99.8595	66.4756	82.9261	1.05886	0.253699	0.796685	0.368893	1.2042	0.801624	0.892813	0.0076369	0.656146	0.0165933	0.554924	0.547051	0.081105	1.80228	0.266315	1.54401	0.305251	0.521259
536.27	1	1.11973	206.077					5.99951	3.24264	4.76938	8.72177	3.56614	5.37262	5.5047	1.08989	0.589068	0.866419	1.58442	0.647834	0.976005	0.813226	0.0324984	0.60641	0.258447	0.134522	0.904774	0.178872	1.44914	0.264196	0.829551	0.702364	0.119214
857.52	1	5.28855	283.627					11.8552	10.015	15.8793	17.3845	16.4673	17.1338	16.5396	0.716777	0.605518	0.960074	1.05108	0.995628	1.03593	0.160773	0.00943753	0.725174	0.782077	0.970976	0.794525	0.756759	1.73843	0.263794	0.243734	0.0860217	0.258832
456.441	1	3.64482	223.476					273.3	247.67	193.474	167.282	96.8324	267.632	183.402	1.49017	1.35042	1.05492	0.912104	0.527978	1.45926	0.155434	0.116497	0.663204	0.46663	0.00221898	0.161385	0.817714	1.17632	0.261981	0.592197	1.37122	1.22082
586.541	1	2.93132	255.583					23.1739	15.1821	22.7286	13.0321	36.0692	18.2652	24.9266	0.929688	0.609071	0.911821	0.52282	1.44702	0.732759	0.903059	0.180597	0.673856	0.0410061	0.108228	0.235394	0.0887354	1.00514	0.243143	1.22083	0.786829	0.99452
822.603	1	10.6183	280.63					956.665	1300.1	977.463	961.617	659.042	979.394	1022.53	0.935583	1.27145	0.955922	0.940425	0.644519	0.957811	0.697149	0.185813	0.685854	0.657613	0.0036906	0.734441	0.228482	1.01761	0.242229	0.571895	1.23302	0.298573
487.481	1	4.19728	232.206					2.2536	2.93946	2.11981	1.62232	0.720001	3.11917	1.76951	1.27357	1.66117	1.19796	0.916816	0.406892	1.76273	0.525282	0.0929901	0.326472	0.769016	0.00641007	0.0865329	0.258501	1.16626	0.241381	0.215303	1.1322	1.36339
580.013	1	1.07775	195.578		M+H, M+NH4			839.595	328.999	696.572	895.564	711.752	657.595	774.443	1.08413	0.424821	0.89945	1.1564	0.91905	0.84912	0.82765	0.0240546	0.696099	0.344382	0.630739	0.577245	0.127857	1.5428	0.23498	0.69976	0.253143	0.487638
1022.82	1	16.6407	333.774					10.5421	9.24701	4.93461	3.53339	17.3546	4.0449	5.37258	1.96221	1.72115	0.91848	0.657672	3.23022	0.752878	0.0716533	0.146038	0.75987	0.179461	6.13194e-05	0.311218	0.999465	1.13319	0.229578	0.820946	1.47156	0.956499
530.961	1	1.05678	194.509					735.735	319.099	616.777	754.705	599.405	557.229	680.863	1.08059	0.468669	0.905875	1.10845	0.88036	0.818416	0.822831	0.038431	0.704621	0.480219	0.462972	0.470032	0.13132	1.44941	0.227504	0.619307	0.382543	0.627748
431.317	1	3.05723	203.003					20.6218	46.433	22.1112	19.7418	13.4213	24.3847	20.7569	0.993493	2.23699	1.06525	0.951097	0.646594	1.17478	0.960244	0.18749	0.603427	0.712427	0.0163	0.279818	0.0717529	1.03154	0.223205	0.352933	1.11149	0.853813
772.466	1	4.2183	266.727		M+H, M+Na			78.8099	114.007	75.8372	89.0063	61.7487	109.249	80.1833	0.982872	1.42183	0.945798	1.11004	0.770095	1.3625	0.934479	0.0350617	0.723092	0.377396	0.0275101	0.0379325	0.0471252	1.51057	0.221542	0.657565	1.02503	1.66456
427.253	1	10.6183	198.666					24.1415	24.1617	15.3514	17.3638	12.9622	21.9474	13.9069	1.73593	1.73739	1.10387	1.24857	0.932067	1.57817	0.159523	0.112601	0.727588	0.291021	0.772527	0.0368141	0.82489	1.22931	0.219657	0.978034	0.160221	1.64128
338.753	1	4.42813	192.676					39.0505	32.7737	22.6397	29.1191	27.4104	28.1844	24.6706	1.58288	1.32845	0.917678	1.18031	1.11106	1.14243	0.089834	0.0292735	0.728445	0.42214	0.568598	0.316398	0.970291	1.51557	0.209412	0.709467	0.30908	0.865688
518.268	1	4.7849	236.91					13.6074	15.2531	8.55877	9.53514	2.42808	17.0308	9.31166	1.46133	1.63806	0.919146	1.024	0.260757	1.82898	0.311168	0.134777	0.80176	0.953286	0.0433942	0.192997	0.562004	1.0891	0.168944	0.294834	1.04048	1.11783
874.547	1	5.30953	285.645					60.7483	51.7507	75.8518	81.6489	77.9378	77.4213	77.7072	0.781759	0.665971	0.976123	1.05073	1.00297	0.996321	0.179502	0.011001	0.78056	0.69965	0.973926	0.976953	0.764309	1.70074	0.168911	0.349554	0.0126117	0.0448174
913.67	1	15.9203	298.818					171.768	132.174	79.7765	65.0426	168.747	64.4592	86.883	1.977	1.52129	0.918206	0.748623	1.94224	0.741908	0.113439	0.13938	0.78768	0.480116	0.0116671	0.393942	0.885898	1.08538	0.163599	0.483165	1.14014	0.742389
664.579	1	11.122	258.383		M+NH4, M+Na			166.052	209.207	149.5	176.287	142.115	135.104	145.111	1.14431	1.44171	1.03024	1.21485	0.979356	0.931041	0.528975	0.0175585	0.801273	0.176792	0.861363	0.598999	0.363587	1.6028	0.151299	0.942418	0.082313	0.460863
534.455	1	2.61652	234.2					306.509	264.973	197.204	232.653	145.119	300.466	201.987	1.51747	1.31183	0.976321	1.15182	0.718456	1.48755	0.0882728	0.15803	0.859008	0.251151	0.0364237	0.0630173	0.95653	1.05772	0.107626	0.859138	1.01328	1.54034
731.845	2	0.8889	329.725					8.63426	2.80687	4.16811	4.1595	8.51898	4.76323	4.09736	2.10727	0.685043	1.01727	1.01517	2.07914	1.16251	0.121364	0.198831	0.940411	0.948512	0.00208684	0.511487	0.867514	1.0852	0.1007	0.47406	1.28749	0.42137
513.525	1	2.88935	245.636					10.0547	2.91164	7.63633	1.11053	13.9821	4.32779	7.04085	1.42805	0.413535	1.08457	0.157727	1.98585	0.614669	0.736515	0.162863	0.864774	0.0498497	0.254343	0.335415	0.19667	1.07941	0.0860426	1.27445	0.581734	0.808841
804.569	1	9.81407	225.869					11.043	8.81063	14.0838	10.5467	8.18661	12.3366	13.6162	0.811023	0.647072	1.03435	0.774573	0.601243	0.906027	0.329462	0.0488274	0.842533	0.214197	0.0141775	0.431367	0.526547	1.36425	0.0831669	0.988837	1.10954	0.698528
750.51	1	6.70138	269.092					6.56164	4.22689	5.96623	6.94635	6.71275	6.48541	5.80837	1.12969	0.727723	1.02718	1.19592	1.1557	1.11656	0.496152	0.0473922	0.802407	0.267367	0.177202	0.52757	0.248626	1.36135	5.94816e-17	0.889285	0.725537	0.3965
356.286	1	2.63752	171.313					7.89699	1.05271	1.43964	1.22666	0.811759	1.1574	1.53086	5.15854	0.687657	0.940416	0.801291	0.530264	0.756046	0.397715	0.0334652	0.686936	0.172867	0.0065873	0.0779487	0.50314	1.38358	3.89531e-18	0.725319	0.970455	1.56196
798.923	1	11.059	279.697					8.03551	9.3563	6.09689	7.29415	3.93324	5.27866	6.31062	1.27333	1.48263	0.966131	1.15585	0.623273	0.836473	0.442435	0.0264014	0.903327	0.488438	0.119247	0.466193	0.462932	1.59057	3.88848e-18	0.544985	0.717167	0.622481
327.283	1	1.49747	163.144					0.0592433	0.0381429	797.292	92.2382	24.5397	0.0202101	0.0154227	3.84129	2.47316	51695.8	5980.66	1591.14	1.31041	0.0501558	0.177412	6.62022e-05	0.0010017	8.2564e-05	0.813792	0	0	1.79456	1.93733	1.55596	0
331.095	1	1.49747	163.07					0.0155972	0.00279995	91.5303	2.44384	0.094746	0.105499	0.0144535	1.07913	0.193721	6332.75	169.083	6.55523	7.29918	0.948518	0.241399	7.58592e-05	0.0730429	0.162792	0.00873822	0	0	1.79202	1.07632	0	0
365.035	1	1.49747	172.855					0.291205	0.197291	51.0651	1.91831	0.61935	0.326923	0.208967	1.39355	0.944125	244.369	9.17996	2.96387	1.56447	0.367455	0.926191	7.83968e-05	0.0289365	0.00465324	0.303526	0	0.722551	1.79017	1.65109	1.36012	0.815705
329.028	1	1.49747	161.317					0.0625264	0.115896	306.186	21.4369	1.1717	0.170293	0.146095	0.427986	0.793296	2095.81	146.733	8.02017	1.16564	0.213331	0.727177	8.05883e-05	0.00728246	0.0740904	0.766818	0	0	1.78992	1.73553	1.13796	0
437.294	1	1.47648	183.232					98.7574	76.4691	55.4183	80.4629	68.4251	91.6151	83.68	1.18018	0.913827	0.662264	0.961555	0.817699	1.09483	0.545507	0.571762	1.43868e-05	0.54898	0.00446964	0.323172	0.361835	0.453855	1.72415	0.438485	1.20816	0.876144
643.58	1	1.35057	257.396					79.0844	74.8407	27.7363	57.343	24.8664	141.179	84.1664	0.93962	0.889199	0.329541	0.681306	0.295443	1.67738	0.762423	0.63549	0.000105185	0.0277959	0.000180821	0.0256347	0.173238	0.377398	1.66461	1.29411	1.49611	1.81589
599.554	1	1.37157	255.457					265.931	233.162	94.7181	197.037	97.117	404.945	266.646	0.997317	0.874425	0.35522	0.738946	0.364217	1.51866	0.989833	0.51539	0.000231723	0.0617372	0.00038999	0.0374589	0.00696945	0.504864	1.65651	1.13257	1.45479	1.69552
432.24	1	1.4555	269.24					118.781	100.862	56.4329	91.6791	75.035	135.071	114.171	1.04037	0.883424	0.494282	0.802995	0.657213	1.18306	0.867236	0.561315	0.000194064	0.0815301	0.00876155	0.231182	0.0998976	0.457418	1.65608	1.0717	1.16092	1.03338
555.527	1	1.37157	243.936					195.541	182.567	73.7287	167.649	77.0325	304.149	212.225	0.921388	0.860255	0.347409	0.789958	0.362976	1.43315	0.682114	0.427645	0.000368625	0.170825	0.000542171	0.0892542	0.238172	0.613752	1.65258	0.878236	1.43802	1.43181
256.264	1	1.4345	241.747					0.108338	0.216628	79.3828	4.46628	0.424111	0.114592	0.0423156	2.56024	5.11934	1875.97	105.547	10.0226	2.70804	0.577208	0.185828	0.00170834	0.0393495	0.0766462	0.293406	0.539992	0.722551	1.6501	1.51782	0.719709	0
117.07	1	2.04992	110.719					1.2933	0.740586	2.01774	1.02036	4.47631	1.13712	0.88043	1.46894	0.841163	2.29177	1.15893	5.08422	1.29154	0.260845	0.451327	0.000566215	0.594617	4.6304e-06	0.320828	0.422131	4.74111e-18	1.61837	0.454794	1.52518	0.780978
777.804	2	0.930867	336.15					6.42361	4.48865	7.17548	7.09643	5.13906	4.54954	2.94061	2.18445	1.52644	2.44014	2.41325	1.74762	1.54714	0.133854	0.244658	0.000484683	0.000675815	0.0966573	0.0911812	0.830533	0.918989	1.61769	1.73218	0.839661	1.45865
748.561	1	4.86885	267.992					1.41246	2.70115	4.72068	2.82235	1.86077	2.82141	1.90537	0.741304	1.41765	2.47757	1.48126	0.976594	1.48077	0.423134	0.130595	0.000419368	0.130749	0.930658	0.110102	0.539992	0.722551	1.59945	0.86851	0.155579	1.18185
752.562	1	18.3264	277.837					0.745141	4.08437	0.777854	0.657994	0.582743	0.703775	0.372736	1.99911	10.9578	2.08688	1.76531	1.56342	1.88813	0.226216	0.269407	0.00614247	0.171165	0.306856	0.0307272	0.699485	0.893778	1.56698	0.856933	0.56898	1.37188
420.661	1	1.4345	189.703					164.229	108.355	59.0056	116.095	81.1959	133.639	98.2892	1.67088	1.10241	0.600326	1.18116	0.826091	1.35965	0.143592	0.717303	0.000788422	0.275068	0.106137	0.0196165	0.849183	0.280794	1.55849	0.72424	0.800855	1.82255
809.755	1	0.909883	172.714					18.7897	4.93105	17.6101	13.9999	10.503	3.40024	1.78431	10.5305	2.76357	9.86941	7.84611	5.88629	1.90563	0.100774	0.216346	0.00288923	0.022553	0.0494576	0.34354	0.959171	0.910826	1.53523	1.48307	0.965534	0.818687
117.07	1	2.0709	176.207					4.65185	4.97541	11.021	6.33513	24.5604	8.12886	5.67309	0.819986	0.87702	1.94268	1.1167	4.32929	1.43288	0.3438	0.443843	0.00223094	0.593287	6.49392e-07	0.111443	0.595634	0.433531	1.5218	0.405253	1.57361	1.3187
477.205	1	0.846933	192.049					19.5069	15.4065	7.39837	10.1003	9.13063	11.5045	15.1634	1.28645	1.01603	0.48791	0.666095	0.602149	0.758703	0.530794	0.946207	0.00313174	0.0237452	0.0220714	0.143951	0.369887	0.0365495	1.51912	1.39712	1.05212	1.23145
817.743	1	0.95185	172.686		M+H, M+NH4			13.3103	7.40623	16.3618	14.1412	6.95415	4.25349	2.79354	4.76469	2.6512	5.85703	5.06213	2.48937	1.52262	0.137778	0.243457	0.00230161	0.0127612	0.0988675	0.442379	0.859246	0.891553	1.51868	1.53212	0.823485	0.699681
861.768	1	0.930867	177.35		M+H, M+NH4			20.8511	15.0042	23.8837	24.8297	16.5822	13.83	9.58319	2.17579	1.56568	2.49225	2.59097	1.73034	1.44315	0.120044	0.258313	0.0019131	0.00103859	0.112225	0.231337	0.882312	0.872732	1.50267	1.7108	0.801684	1.04073
687.606	1	1.35057	266.18					9.53309	8.21733	2.40778	5.33541	2.13776	12.5052	7.54035	1.26428	1.08978	0.319319	0.707581	0.283509	1.65844	0.432369	0.783847	0.00167743	0.0802743	0.000790421	0.0332071	0.496946	0.261534	1.49656	1.08972	1.40982	1.74632
869.755	1	0.930867	178.902					2.74339	2.00098	5.03353	5.20173	1.57665	1.8129	0.93685	2.92831	2.13586	5.37283	5.55236	1.68293	1.9351	0.115079	0.306131	0.00098763	0.0048557	0.409325	0.331582	0.733419	0.797005	1.49325	1.60382	0.408767	0.726164
714.476	1	1.30858	255.703					117.722	115.055	59.2716	111.046	64.7015	192.791	124.6	0.944795	0.923395	0.475694	0.891221	0.519273	1.54728	0.774379	0.650077	0.00272754	0.524417	0.00383576	0.054172	0.170132	0.34956	1.46451	0.451546	1.27123	1.58767
743.811	1	0.95185	168.029					6.42918	3.86739	5.19104	6.30215	3.98843	3.19587	2.11267	3.04315	1.83057	2.4571	2.98302	1.88786	1.51271	0.106085	0.193454	0.00143635	0.000458259	0.0653978	0.191681	0.93055	0.991398	1.46401	1.78917	0.774284	0.907414
856.757	1	0.8889	177.366		M+H-H2O, M+H			13.8655	5.1235	17.824	13.3023	7.06956	3.32516	1.79513	7.72392	2.85411	9.92905	7.41021	3.93819	1.85232	0.169187	0.213272	0.00600075	0.0331545	0.0590677	0.406729	0.820908	0.952496	1.46289	1.40624	0.884827	0.679765
846.445	1	1.37157	272.943					217.431	188.605	114.691	181.583	138.499	214.332	214.852	1.012	0.877839	0.533816	0.845155	0.644625	0.997581	0.963446	0.544086	0.00240411	0.276904	0.0124257	0.987243	0.0278772	0.474045	1.45743	0.705014	1.11791	0.00901335
135.08	1	1.47648	166.323					18.3007	13.1423	8.27571	13.4822	12.1438	17.5189	15.4312	1.18595	0.851673	0.536298	0.8737	0.786962	1.13529	0.491267	0.489054	0.008702	0.386532	0.133795	0.380817	0.352168	0.572167	1.45669	0.600088	0.799464	0.619356
747.113	1	0.8679	222.261					20.7212	14.1726	5.79174	8.32436	9.45147	11.6322	16.8314	1.2311	0.842034	0.344103	0.494572	0.561536	0.691099	0.572989	0.645211	0.00609804	0.0202296	0.0663002	0.186604	0.324084	0.339012	1.45402	1.41765	0.87802	1.089
564.498	1	4.9108	233.89					5.03551	6.44631	7.92209	9.33846	4.6422	3.07264	3.85756	1.30536	1.67108	2.05365	2.42082	1.2034	0.796523	0.512922	0.29614	0.0119814	0.0256909	0.284615	0.215542	0.39273	0.839916	1.45205	1.6408	0.615338	1.08651
876.81	1	0.909883	182		M+H, M+NH4			16.428	8.52873	12.272	11.7117	12.9218	8.62527	6.4236	2.55744	1.32772	1.91045	1.82323	2.01161	1.34275	0.112641	0.368008	0.0043928	0.00634571	0.0191485	0.229404	0.920066	0.727261	1.44965	1.63361	1.081	1.0421
473.24	1	1.09875	203.897					23.0291	26.9882	13.3235	19.7129	16.0015	33.4802	22.5951	1.01921	1.19443	0.589663	0.87244	0.708186	1.48174	0.920065	0.419135	0.00703243	0.460851	0.0372137	0.121985	0.0905433	0.647457	1.42807	0.48745	0.979364	1.34622
422.755	1	1.4555	189.673					2.5207	1.35763	0.0734916	1.26841	0.556077	1.66133	1.13181	2.22715	1.19953	0.064933	1.1207	0.491318	1.46785	0.21911	0.661548	0.0214117	0.792767	0.202617	0.270569	0.64075	0.469979	1.42458	0.268031	0.529937	0.604943
487.033	1	0.8679	181.082					194.126	135.932	97.2185	118.921	148.873	143.543	165.43	1.17347	0.821693	0.587673	0.718863	0.89992	0.8677	0.569213	0.249786	0.00483018	0.0313202	0.488448	0.318152	0.330699	0.868971	1.41849	1.34479	0.360081	0.853727
798.795	2	0.930867	342.569					8.77189	6.21059	10.5645	10.3526	7.06882	7.09961	4.53366	1.93484	1.36988	2.33025	2.2835	1.55919	1.56598	0.136503	0.442322	0.00605766	0.00627156	0.241969	0.160708	0.795978	0.600611	1.41123	1.62212	0.544525	1.25165
874.768	1	0.930867	180.453					4.33978	3.46375	6.1122	6.90005	3.13548	3.20344	1.9192	2.26125	1.80479	3.18477	3.59528	1.63375	1.66916	0.144588	0.229322	0.00519619	0.000263597	0.298373	0.227259	0.729356	0.847266	1.40332	1.82425	0.508393	0.815705
807.574	1	8.471	279.647					5138.64	5143.2	4514.31	5565.27	4975.12	5916.2	5702.96	0.901048	0.901846	0.791573	0.975855	0.872374	1.03739	0.433015	0.259039	0.0099406	0.885841	0.163712	0.707705	0.454066	0.84886	1.39861	0.205161	0.692508	0.329136
839.778	1	0.930867	179.002					5.73955	6.67994	8.34063	9.24748	5.7214	4.99115	3.58165	1.60249	1.86505	2.32872	2.58191	1.59742	1.39353	0.215335	0.261922	0.00896227	0.00286726	0.216471	0.302344	0.751898	0.95552	1.3871	1.6325	0.690715	0.954292
852.403	1	1.4555	262.923					1927.75	1897.06	1349.62	2111.92	1346.68	2529.77	2390.05	0.806573	0.793731	0.564681	0.88363	0.563454	1.05846	0.358229	0.333392	0.00722302	0.370765	0.0069548	0.731279	0.526638	0.740667	1.38494	0.616451	1.21331	0.299781
453.169	1	1.47648	186.18					3138.29	3540.73	3037.72	3815.26	2733.24	4195.1	4017.7	0.781115	0.881282	0.756082	0.949613	0.680299	1.04415	0.209367	0.40622	0.00785015	0.483969	0.00259415	0.665882	0.720314	0.643242	1.38194	0.608598	1.37327	0.377943
239.179	1	0.846933	140.294					35.3107	31.0573	21.5118	25.0159	25.1066	29.9674	34.6099	1.02025	0.897352	0.621549	0.722795	0.725417	0.865862	0.942671	0.479307	0.0151705	0.0516281	0.0539356	0.317815	0.0201319	0.585335	1.38141	1.27434	0.963554	0.928547
679.126	1	0.846933	216.017					45.2744	29.5879	14.9818	21.5228	22.5107	24.421	32.767	1.38171	0.902978	0.457224	0.656843	0.686993	0.745293	0.389645	0.735967	0.00936975	0.0612986	0.156694	0.222794	0.505243	0.247092	1.37614	1.21692	0.69452	1.0012
611.139	1	0.846933	206.857					78.761	50.2247	26.4203	38.9597	39.4756	38.2976	48.7125	1.61685	1.03104	0.542373	0.799789	0.810379	0.786196	0.234349	0.906375	0.009264	0.171856	0.3094	0.26724	0.698711	0.111703	1.37269	0.99025	0.504365	0.918713
768.814	2	0.930867	336.185					10.5523	6.84879	10.2366	11.1489	9.45242	8.81324	5.65615	1.86563	1.21086	1.80982	1.97112	1.67118	1.55817	0.102873	0.376805	0.00533959	0.000653127	0.0319258	0.0560253	0.962511	0.777505	1.36676	1.81222	0.978951	1.60535
277.788	1	1.37157	174.779					160.937	111.523	92.174	120.441	103.546	130.918	117.262	1.37246	0.951052	0.78605	1.02711	0.88303	1.11645	0.266997	0.549918	0.0121943	0.752028	0.103527	0.148049	0.65063	0.47905	1.35984	0.349441	0.834524	1.20092
696.467	1	1.35057	252.318					87.5237	69.7124	36.9178	74.2004	41.0714	132.137	76.1271	1.1497	0.915737	0.48495	0.974691	0.539511	1.73574	0.605356	0.667363	0.00885375	0.896218	0.0138869	0.0461785	0.304212	0.329218	1.35321	0.168343	1.14164	1.63891
758.505	1	1.3296	263.44					40.3822	34.0492	20.2023	35.0368	19.1677	58.6198	37.4896	1.07716	0.908231	0.538877	0.934575	0.511282	1.56363	0.719177	0.54876	0.00643298	0.690841	0.00137837	0.0348422	0.218037	0.421974	1.35152	0.403423	1.30998	1.7344
437.195	1	1.4345	184.811					11256.9	7506.62	7080.43	8018.78	8350.72	9675.66	9107.89	1.23595	0.824189	0.777395	0.88042	0.916866	1.06234	0.391773	0.202844	0.0102371	0.112848	0.24403	0.527624	0.50453	0.967554	1.35008	1.02591	0.595979	0.549497
514.317	1	1.4555	207.709					452.76	379.689	272.104	362.526	379.609	424.973	402.238	1.1256	0.943942	0.676476	0.901274	0.943742	1.05652	0.593787	0.718231	0.0138736	0.371163	0.567714	0.665709	0.311648	0.281136	1.34204	0.593614	0.305762	0.375814
810.801	1	0.930867	174.328					15.6127	13.4491	16.9343	17.4317	13.6364	13.3534	9.39183	1.66237	1.432	1.80309	1.85605	1.45195	1.42181	0.206236	0.2144	0.0104409	0.00636501	0.203316	0.110396	0.722693	0.904869	1.33984	1.59022	0.650302	1.35742
417.57	1	1.4345	191.282					95.1834	81.8822	64.4113	79.9734	75.6935	94.0807	81.3863	1.16953	1.00609	0.791427	0.982639	0.930052	1.15598	0.535083	0.955166	0.0115057	0.81424	0.312694	0.280252	0.366149	0.0593341	1.33639	0.200073	0.504643	0.945763
419.435	1	1.4555	189.72					47.7951	30.1567	21.6687	32.6992	29.3871	41.0136	33.6272	1.42132	0.896796	0.64438	0.972404	0.873909	1.21966	0.219737	0.655763	0.010064	0.810677	0.28169	0.130865	0.71525	0.353152	1.33612	0.144275	0.543341	1.22908
499.187	1	0.846933	185.68		M+H, M+Na			266.509	176.352	100.677	134.349	129.932	129.226	162.384	1.64122	1.08602	0.619994	0.827352	0.800154	0.795804	0.233325	0.695744	0.0131891	0.180982	0.192166	0.192789	0.699625	0.306645	1.32538	0.947259	0.651622	1.09467
322.126	1	1.35057	181.966					249.575	180.137	140.074	174.294	140.948	210.025	174.64	1.42908	1.03147	0.802069	0.998019	0.807077	1.20261	0.228799	0.723436	0.0143782	0.980543	0.0168501	0.0276838	0.708171	0.284134	1.32514	0.225737	1.11335	1.70902
365.466	1	1.37157	192.138					57.539	37.9896	25.6989	36.234	21.1662	54.027	34.1673	1.68403	1.11187	0.752149	1.06049	0.619485	1.58125	0.149684	0.475026	0.00951029	0.498273	0.000426614	0.0194582	0.839271	0.547388	1.31249	0.475797	1.36896	1.89354
716.877	1	0.909883	168.143					7.93836	2.12438	3.38464	3.1413	4.97769	2.38166	1.7239	4.60487	1.23231	1.96336	1.8222	2.88746	1.38155	0.0855017	0.581531	0.0138717	0.0270684	7.51347e-05	0.37733	0.980121	0.179118	1.30833	1.17566	1.42026	0.968684
239.332	1	0.846933	142.363					24.6556	21.2986	14.0025	17.4712	17.4317	18.3792	22.9947	1.07223	0.926242	0.608946	0.759792	0.758073	0.799278	0.812178	0.653172	0.0172988	0.10028	0.138406	0.198742	0.154652	0.339996	1.30745	1.02643	0.712548	1.06108
671.914	1	1.0148	209.233					11.8508	8.69719	13.8428	9.18849	4.43974	5.8149	7.12636	1.66295	1.22042	1.94248	1.28937	0.623002	0.81597	0.0962103	0.637414	0.0117308	0.162012	0.0893244	0.416892	0.921162	0.399627	1.30614	1.0659	0.838062	0.695636
278.752	1	1.37157	174.751					43.4038	34.0494	28.1838	31.9384	30.8544	37.3104	34.9388	1.24228	0.974545	0.806662	0.914125	0.8831	1.06788	0.351532	0.718176	0.0158929	0.305233	0.0986294	0.32587	0.550162	0.203446	1.29725	0.74963	0.773316	0.781171
278.626	1	1.37157	174.755					64.4996	49.279	40.6737	49.7128	43.4577	55.8021	50.7828	1.27011	0.970388	0.800934	0.978931	0.855756	1.09884	0.364937	0.714258	0.0214379	0.772722	0.0685398	0.191425	0.526064	0.280434	1.29496	0.429128	0.91247	1.07697
469.225	1	1.49747	195.149					23.2929	26.7158	19.4806	20.3858	17.6663	26.8783	23.3307	0.998381	1.14509	0.834979	0.873775	0.757214	1.15206	0.993632	0.555064	0.00992787	0.0809222	0.00413548	0.127046	1.93809e-17	0.48347	1.29247	1.07717	1.22386	1.25449
470.369	1	6.30265	211.019					23.8258	27.3195	35.3789	15.5197	13.7157	22.3239	17.8427	1.33533	1.53113	1.98282	0.869805	0.768702	1.25115	0.510211	0.28059	0.0152881	0.744546	0.363472	0.262967	0.395255	0.840137	1.28803	0.32403	0.451932	1.01299
740.492	1	1.35057	260.143					133.8	98.7503	57.9182	105.124	57.2564	181.08	107.827	1.24088	0.915821	0.53714	0.974933	0.531002	1.67935	0.401509	0.650409	0.0130392	0.891596	0.00859008	0.0242544	0.48386	0.347493	1.28739	0.206076	1.19239	1.78711
281.138	1	1.47648	158.729					119.001	88.478	69.5522	86.6878	83.9414	113.664	95.0491	1.25199	0.930866	0.73175	0.912031	0.883137	1.19585	0.380737	0.683373	0.0134144	0.431471	0.179784	0.129499	0.509728	0.316551	1.28654	0.515492	0.682381	1.27579
278.667	1	1.39255	174.754					71.5418	52.7622	41.0434	54.6728	44.5276	58.2329	53.5632	1.33565	0.985047	0.766262	1.02072	0.831311	1.08718	0.283813	0.86683	0.0217897	0.814362	0.0694737	0.360995	0.62521	0.161854	1.28462	0.238824	0.926779	0.787024
318.7	1	1.37157	183.665		M+H-H2O, M+Na			136.873	100.001	79.5485	97.1503	88.3972	121.846	95.2843	1.43647	1.0495	0.834854	1.01958	0.92772	1.27876	0.232816	0.543833	0.0211151	0.771601	0.319119	0.0228092	0.700125	0.462946	1.28206	0.205395	0.502481	1.78657
419.046	1	0.8679	175.385					432.393	295.021	236.328	278.228	321.628	303.197	332.381	1.30089	0.887598	0.711014	0.837075	0.967649	0.912198	0.353279	0.368293	0.0174535	0.128044	0.769114	0.444461	0.543295	0.683459	1.27784	1.05708	0.153949	0.656883
748.529	1	8.53395	262.37					1481.53	1320.38	1225.06	1788.69	1317.12	1436.3	1729.1	0.856822	0.763625	0.708494	1.03446	0.761736	0.830661	0.28647	0.181286	0.0250364	0.860747	0.0511304	0.149032	0.600734	0.998546	1.27298	0.143155	0.987431	1.22654
616.903	1	0.993817	196.778					14.7752	11.1309	15.3409	6.27951	1.86624	6.80307	5.42267	2.72472	2.05265	2.82903	1.15801	0.344155	1.25456	0.103598	0.232547	0.0193602	0.784443	0.282234	0.755439	0.893039	0.893054	1.26997	0.505341	0.556878	0.296778
814.541	1	7.96053	276.377					57.4559	73.3507	57.6682	62.9722	61.8817	72.759	75.6944	0.759051	0.969037	0.761855	0.831926	0.817521	0.96122	0.0753854	0.81835	0.0174552	0.0698631	0.0497537	0.759637	0.954604	0.178955	1.26978	1.14404	0.940205	0.259765
274.423	1	1.37157	174.877					1486.76	1070.6	857.523	1118.03	931.506	1224.15	1088.63	1.36572	0.983441	0.78771	1.02701	0.855671	1.12449	0.241924	0.86293	0.02856	0.759829	0.0981045	0.188424	0.68384	0.132651	1.2697	0.379881	0.844637	1.10919
746.556	1	5.9601	266.889					7.46184	7.84759	6.35329	8.06562	7.33272	8.6524	9.05506	0.824051	0.866653	0.701629	0.89073	0.809793	0.955531	0.194033	0.337021	0.0256446	0.495215	0.272168	0.690542	0.78676	0.872543	1.26724	0.543451	0.593056	0.573541
419.624	1	1.47648	189.717					231.055	153.555	118.377	157.09	140.564	197.944	165.533	1.39582	0.927643	0.715126	0.948994	0.849159	1.1958	0.264497	0.733667	0.0172364	0.663685	0.155822	0.116153	0.65161	0.266588	1.26534	0.315951	0.706254	1.28668
485.34	1	6.28167	213.612					22.164	26.8366	33.4749	15.8174	16.2383	23.426	18.6499	1.18843	1.43897	1.79491	0.848121	0.87069	1.25609	0.606251	0.306106	0.0172635	0.506915	0.558478	0.206662	0.288264	0.780362	1.26332	0.533069	0.333533	1.01579
322.986	1	1.37157	181.947					158.531	110.802	86.6436	106.965	84.6342	131.603	108.311	1.46367	1.023	0.799953	0.987577	0.781401	1.21505	0.210737	0.809576	0.0251233	0.880352	0.017511	0.0369201	0.732508	0.174258	1.26092	0.140181	1.13551	1.65094
313.358	1	5.1836	185.4					6.73521	6.06802	3.87927	5.85641	2.91349	8.89699	8.76254	0.768637	0.692495	0.442711	0.668346	0.332494	1.01534	0.378554	0.310461	0.022329	0.247059	0.0115189	0.96104	0.523364	0.762599	1.25793	0.72496	1.22477	0.156924
742.581	1	11.4368	273.554					1.99816	1.6176	1.57631	3.00355	3.10465	1.90502	2.66006	0.751174	0.608107	0.592584	1.12913	1.16714	0.716158	0.20691	0.0875958	0.0147995	0.508534	0.420672	0.300704	0.738575	0.988272	1.25469	0.457666	0.272024	0.968684
590.541	1	8.70183	249.628					3.84495	2.47984	1.77143	3.82768	2.03801	3.11353	2.84974	1.34923	0.870198	0.621612	1.34317	0.715157	1.09256	0.422251	0.617072	0.00905174	0.641807	0.128593	0.725882	0.414376	0.549779	1.25469	0.261508	0.840439	0.217302
660.557	1	10.2616	256.096		M+NH4, M+Na			1788.22	1673.47	1706.44	1579.24	1873.92	1274.08	1422	1.25754	1.17684	1.20003	1.11057	1.3178	0.895977	0.369411	0.387886	0.0212701	0.258432	0.200639	0.226013	0.528474	0.675584	1.25289	0.792604	0.668034	1.0246
829.62	1	7.03717	286.933					8.01295	10.8347	13.9647	10.9829	9.75389	10.9347	10.1108	0.792514	1.0716	1.38116	1.08625	0.964701	1.08149	0.410969	0.632627	0.0110865	0.469802	0.800348	0.516059	0.478955	0.429305	1.25045	0.578877	0.114369	0.446273
324.889	1	1.37157	183.523					46.0502	31.731	24.6677	30.7742	22.1602	38.7987	31.3984	1.46664	1.01059	0.785636	0.98012	0.705776	1.23569	0.237784	0.921743	0.0319233	0.857967	0.00851971	0.0535096	0.68842	0.0388599	1.25014	0.273041	1.20005	1.51361
278.586	1	1.37157	174.756					20.5209	15.0551	11.69	15.8395	13.2048	17.3832	15.3909	1.33332	0.978183	0.75954	1.02915	0.857966	1.12945	0.260415	0.794665	0.0225356	0.775949	0.140788	0.237176	0.64644	0.2004	1.24815	0.400396	0.682776	1.06478
803.808	2	0.930867	342.55					9.25052	5.80427	8.99226	8.75615	7.34652	6.31421	4.97116	1.86084	1.16759	1.80889	1.76139	1.47783	1.27017	0.187021	0.591706	0.0158663	0.0139896	0.107471	0.310824	0.747166	0.389368	1.24766	1.4185	0.757781	0.829975
562.897	1	1.0148	189.724					23.2699	16.6246	26.7788	15.313	7.49049	13.4235	12.4559	1.86819	1.33468	2.14989	1.22938	0.601363	1.07769	0.0968866	0.522235	0.0131433	0.4378	0.189502	0.855544	0.888133	0.453511	1.24566	0.87049	0.700302	0.110447
812.74	1	0.95185	172.703					1.393	0.333331	1.25125	1.61522	0.512593	0.488224	0.297872	4.67649	1.11904	4.20063	5.42251	1.72085	1.63904	0.274839	0.840753	0.0197408	0.0453286	0.433015	0.474814	0.73499	0.461193	1.24376	1.41767	0.628546	1.05663
403.03	1	1.0148	165.44					11.9407	2.29376	6.85864	6.48526	6.1492	2.30198	1.52621	7.82377	1.50292	4.49392	4.24927	4.02908	1.5083	0.114362	0.436886	0.035284	0.0146065	0.0114935	0.181095	0.914466	0.722551	1.23586	1.57226	1.24214	1.3077
746.98	1	10.1567	265.766					272.865	358.696	466.785	424.573	288.484	390.187	345.117	0.790644	1.03935	1.35254	1.23023	0.835902	1.13059	0.38245	0.852315	0.018616	0.218112	0.444693	0.405823	0.506547	0.146992	1.23184	0.807753	0.398604	0.719074
332.316	1	1.49747	188.141					200.51	161.542	117.534	141.909	116.743	215.306	165.368	1.21251	0.976864	0.710744	0.858139	0.70596	1.30198	0.395216	0.847729	0.0223866	0.311517	0.0191104	0.0888173	0.495961	0.142524	1.22944	0.657239	1.11608	1.40121
453.168	1	0.972817	195.344		M+NH4, M+Na			53.9403	84.1794	44.2358	55.8299	45.1458	99.6157	73.6187	0.732697	1.14345	0.600877	0.758365	0.613238	1.35313	0.123953	0.489758	0.0232967	0.129079	0.0252691	0.173595	0.827506	0.552887	1.22605	0.959709	1.06885	1.1656
794.515	1	8.28213	276.493					60.6617	63.3218	58.0959	63.6127	61.5227	64.3683	68.431	0.886465	0.925338	0.848971	0.929589	0.899047	0.94063	0.235609	0.233784	0.0350045	0.263119	0.121871	0.347748	0.673182	0.932486	1.22263	0.795283	0.804659	0.810351
955.755	1	18.4523	315.344					66.9465	69.0044	61.0096	68.267	83.0658	67.8698	88.7068	0.754694	0.777894	0.687767	0.76958	0.936409	0.765103	0.165485	0.210768	0.038048	0.105425	0.659134	0.0960093	0.770978	0.938712	1.2185	1.07481	0.231934	1.42081
318.461	1	1.37157	182.05		M+H-H2O, M+H			1416.98	1023.6	800.791	993.888	800.175	1204.31	983.043	1.44143	1.04125	0.814604	1.01103	0.813977	1.22509	0.204456	0.679139	0.036183	0.89649	0.0356532	0.0412359	0.742196	0.320983	1.21678	0.261852	1.04096	1.61072
722.51	1	5.66628	255.649					12.9017	14.4775	18.9107	15.0476	17.0975	14.9159	15.2351	0.846838	0.950272	1.24126	0.987691	1.12225	0.979051	0.189232	0.745324	0.028253	0.911633	0.112552	0.846782	0.723804	0.234147	1.21345	0.246212	0.82496	0.176857
664.49	1	7.10012	256.065					292.316	254.722	289.438	276.956	328.808	266.377	251.549	1.16207	1.01261	1.15062	1.101	1.30713	1.05895	0.250727	0.765605	0.0239208	0.0481534	0.000269952	0.255738	0.673764	0.243459	1.21285	1.18711	1.41245	0.957705
746.88	1	10.1567	266.887					164.07	206.636	260.11	235.337	165.41	221.599	204.336	0.802941	1.01125	1.27295	1.15171	0.809497	1.08448	0.345217	0.951112	0.0213939	0.272704	0.306148	0.502334	0.548935	0.0454641	1.20873	0.712227	0.529956	0.576912
277.745	1	1.37157	174.78					48.2537	34.6875	27.8876	35.2203	29.1518	39.0758	33.9469	1.42145	1.02182	0.821506	1.03751	0.858748	1.15109	0.205702	0.762275	0.0256735	0.61786	0.0756709	0.0663502	0.73997	0.210586	1.20316	0.313739	0.886797	1.413
239.406	2	0.846933	273.127					8.49732	6.83244	4.09144	5.1609	4.89271	5.33358	6.91632	1.22859	0.987871	0.591563	0.74619	0.707414	0.771159	0.547178	0.956159	0.02059	0.130239	0.11903	0.247428	0.372468	0.0837381	1.19915	1.03224	0.689592	0.822747
321.31	1	1.35057	183.604		M+H-H2O, M+NH4			376.625	274.385	224.004	271.273	223.927	313.017	268.106	1.40476	1.02342	0.835503	1.01181	0.835217	1.16751	0.223227	0.798891	0.0407388	0.882237	0.040585	0.0620666	0.714253	0.19401	1.19618	0.264457	1.01613	1.50002
543.151	1	0.846933	197.358					162.808	101.888	62.0359	82.5103	78.5872	77.8703	93.6389	1.73868	1.08809	0.662501	0.881154	0.839258	0.831602	0.186061	0.700251	0.0277464	0.370612	0.312121	0.3054	0.770608	0.296005	1.19584	0.738156	0.511201	0.876062
322.036	1	1.37157	183.588					241.902	172.277	137.252	172.228	133.648	203.647	164.491	1.47061	1.04733	0.834406	1.04704	0.812494	1.23804	0.196872	0.593026	0.0296761	0.551216	0.0190236	0.0144077	0.756689	0.405817	1.19578	0.432946	1.0915	1.83326
277.827	1	1.39255	174.778					147.958	105.573	89.4487	113.872	97.6995	122.869	112.24	1.31822	0.9406	0.796939	1.01454	0.870449	1.0947	0.299192	0.511589	0.039834	0.876817	0.14877	0.284655	0.607779	0.531923	1.19479	0.344519	0.752267	0.913507
816.811	2	0.930867	348.894					5.74137	4.84612	6.4128	6.34908	5.19713	4.93867	4.47305	1.28355	1.0834	1.43365	1.41941	1.16188	1.10409	0.495087	0.733225	0.0330451	0.0417663	0.434311	0.639707	0.35332	0.113858	1.19267	1.19198	0.366798	0.400341
736.505	1	7.60375	269.184					6.58417	9.49506	5.98078	8.20029	7.01654	7.29761	8.39202	0.784575	1.13144	0.712674	0.977153	0.836096	0.869589	0.221984	0.320757	0.0399746	0.887755	0.173556	0.270489	0.675323	0.585367	1.19139	0.166216	0.736256	0.983197
582.486	1	4.05042	239.977					2.54651	2.68491	3.05811	3.36686	2.48723	1.59294	1.94401	1.30992	1.38112	1.57309	1.73191	1.27943	0.819405	0.279372	0.317289	0.0717005	0.0039625	0.415483	0.286851	0.605451	0.699111	1.18756	1.72852	0.387791	0.956499
351.232	1	4.95277	169.694					2.04548	2.79985	3.12879	2.87127	3.11508	2.68538	1.65064	1.23921	1.69622	1.8955	1.73948	1.88719	1.62687	0.516261	0.159673	0.0113743	0.060505	0.0137916	0.223629	0.133862	0.768656	1.18756	1.02241	0.904845	0.704423
766.484	1	7.30998	271.202					20.9356	23.6756	21.4108	27.5367	23.5494	25.2583	26.0826	0.802665	0.907718	0.820884	1.05575	0.902877	0.968397	0.204686	0.275382	0.0354487	0.422492	0.171265	0.779138	0.730835	0.818537	1.18601	0.832647	0.655788	0.245863
239.107	1	0.846933	140.296					2897.19	2328.33	1866.16	2045.48	2106.57	2169.84	2397.2	1.20857	0.971268	0.778474	0.853279	0.87876	0.905156	0.461754	0.791314	0.0351557	0.128003	0.202997	0.341172	0.432368	0.205611	1.17862	1.05255	0.649266	0.818989
660.464	1	5.91812	251.404					49.9536	53.5762	44.9046	63.3188	51.4627	55.3876	61.1529	0.816864	0.876102	0.7343	1.03542	0.841541	0.905723	0.204485	0.328753	0.040105	0.831783	0.173419	0.436939	0.711393	0.738643	1.17421	0.252471	0.708672	0.674091
981.772	1	18.7251	322.832					25.7747	24.9574	18.0347	19.2586	33.692	21.3098	27.185	0.948121	0.918057	0.663404	0.708425	1.23936	0.78388	0.838556	0.701272	0.0405077	0.105041	0.163208	0.177138	0.126878	0.334057	1.17322	1.01581	0.685336	1.151
293.209	1	1.7493	169.193					175.589	151.543	166.105	178.709	118.615	114.995	119.432	1.47021	1.26887	1.39079	1.49633	0.99316	0.962847	0.136613	0.27054	0.0454628	0.0247118	0.965355	0.834895	0.825102	0.828967	1.17018	1.35702	0.0236082	0.193391
366.367	1	1.37157	192.121					34.3428	22.161	14.7037	19.1651	11.2832	30.0392	19.9601	1.72057	1.11027	0.736652	0.96017	0.565285	1.50496	0.175905	0.381837	0.0237733	0.622064	0.000157174	0.0317777	0.802827	0.702628	1.16899	0.584516	1.41131	1.78925
767.889	1	9.919	271.194					47.5452	52.5514	37.912	49.7797	36.5097	57.825	62.5146	0.760546	0.840626	0.606451	0.79629	0.584019	0.924984	0.310928	0.458192	0.0278868	0.401115	0.0507702	0.673042	0.581083	0.576214	1.16843	1.04722	0.931209	0.369644
362.696	1	1.37157	192.19					145.145	99.5595	74.3771	92.6041	66.1571	123.423	89.8149	1.61604	1.1085	0.828115	1.03105	0.736593	1.37419	0.183351	0.247814	0.0294368	0.694138	0.00286411	0.0213282	0.78451	0.894202	1.16712	0.390274	1.28546	1.85417
419.728	1	1.47648	189.716					80.7965	47.4967	25.7504	51.1195	37.4693	53.1839	47.765	1.69154	0.994382	0.539107	1.07023	0.78445	1.11345	0.180719	0.985517	0.0312381	0.728402	0.289551	0.553377	0.773795	0.00883799	1.1666	0.304239	0.543073	0.527957
323.078	1	1.37157	183.564					155.177	110.925	88.2464	106.181	81.1543	133.116	107.844	1.4389	1.02858	0.81828	0.984583	0.752517	1.23434	0.198512	0.765308	0.0455385	0.851425	0.0137917	0.0346696	0.75449	0.238382	1.16227	0.213162	1.16634	1.65181
322.173	1	1.39255	183.585					280.844	204.463	163.405	201.068	162.501	240.52	196.977	1.42577	1.038	0.829565	1.02077	0.824972	1.22105	0.204659	0.680172	0.0433431	0.808059	0.0404896	0.0258121	0.741137	0.318651	1.16128	0.258318	1.00259	1.72493
390.294	1	1.7493	196.257					22.6734	20.0395	24.3225	22.4295	20.7378	18.8295	20.1205	1.12688	0.995975	1.20884	1.11476	1.03068	0.935835	0.483534	0.968173	0.0400127	0.171204	0.743112	0.429796	0.454319	0.130736	1.16105	1.06062	0.262606	0.535164
406.582	1	1.37157	201.921					69.6372	48.6497	33.5833	48.033	38.1381	63.4676	43.6349	1.5959	1.11492	0.769642	1.10079	0.874026	1.45451	0.198558	0.335543	0.0299949	0.319889	0.199221	0.0111716	0.754552	0.756834	1.15805	0.660033	0.626167	1.96658
792.59	1	9.96098	278.662					8814.43	9181.15	8035.73	9459.19	11403.1	9730.54	11509.5	0.76584	0.797702	0.698182	0.821859	0.990753	0.845436	0.227482	0.282073	0.0414261	0.253336	0.961013	0.224443	0.677048	0.812781	1.15787	0.776552	0.0255311	1.07877
460.27	1	1.4555	196.746					462.691	377.804	261.845	364.271	389.834	456.341	415.221	1.11432	0.909887	0.630616	0.877293	0.938859	1.09903	0.693002	0.672648	0.0452551	0.452243	0.691957	0.632691	0.230069	0.326161	1.1542	0.500081	0.207979	0.417239
274.597	1	1.37157	174.872					456.652	338.661	276.629	347.411	298.095	380.283	343.254	1.33036	0.986621	0.805902	1.01211	0.868438	1.10788	0.264032	0.889188	0.0492804	0.894399	0.145436	0.253146	0.652041	0.106276	1.15287	0.228198	0.755975	0.983485
424.364	1	2.4906	204.552					59.6473	57.8406	43.523	57.8682	53.9946	52.8846	64.244	0.928449	0.900327	0.677465	0.900757	0.840462	0.823184	0.828669	0.591665	0.0308818	0.48238	0.344752	0.284462	0.124829	0.411976	1.15062	0.483729	0.491546	0.922418
313.474	1	5.16263	185.397					2.50434	2.28258	2.09659	2.29437	0.923161	3.91024	3.75328	0.667241	0.608157	0.558603	0.611296	0.245961	1.04182	0.30999	0.202879	0.0352754	0.14893	0.00176439	0.910471	0.539992	0.853964	1.14985	0.807181	1.26245	0.213214
276.062	1	1.39255	174.829					295.159	213.582	177.75	218.156	187.116	244.393	210.998	1.39887	1.01225	0.842424	1.03392	0.886812	1.15827	0.213621	0.882337	0.0473226	0.659705	0.124445	0.0646604	0.728272	0.110792	1.14879	0.419432	0.792485	1.4971
327.014	1	0.95185	157.717					24.063	18.8022	12.8688	16.2537	18.0554	16.8384	18.8441	1.27695	0.997776	0.682911	0.862538	0.958149	0.893566	0.442759	0.988323	0.0360145	0.31552	0.774637	0.476674	0.454844	0.044447	1.14808	0.649655	0.15286	0.565332
318.384	1	1.39255	183.672					2425.35	1797.74	1487.67	1743.95	1505.94	2032.06	1732.36	1.40003	1.03774	0.85875	1.00669	0.869302	1.173	0.214446	0.625499	0.0513585	0.920926	0.0665659	0.0461726	0.728018	0.376719	1.14691	0.276184	0.925008	1.58053
319.467	1	1.37157	182.027		M+H-H2O, M+H			222.36	163.016	120.425	155.174	112.115	195.306	152.122	1.46172	1.07161	0.791633	1.02006	0.737007	1.28388	0.188638	0.550337	0.0449038	0.840202	0.019518	0.0581387	0.766113	0.464099	1.14551	0.253053	1.0931	1.52346
322.945	1	1.37157	183.567					145.273	102.175	78.4705	97.1479	75.5589	121.856	96.6987	1.50233	1.05664	0.811494	1.00465	0.781384	1.26017	0.184063	0.571455	0.0456729	0.9589	0.0260373	0.0320775	0.77287	0.425324	1.14528	0.180963	1.09766	1.66967
529.33	1	4.4911	219.918					72.0677	47.7728	36.4029	46.3484	34.5336	66.2649	51.9571	1.38706	0.919466	0.700634	0.892051	0.664655	1.27538	0.319709	0.610299	0.034249	0.38118	0.0187721	0.167615	0.589557	0.391423	1.14369	0.566087	1.10723	1.166
239.282	1	0.846933	142.365					32.5296	26.905	19.2259	22.5811	24.5026	23.2048	27.1319	1.19894	0.991637	0.708609	0.832271	0.903091	0.85526	0.507139	0.956625	0.0402433	0.18624	0.485362	0.316653	0.410051	2.85601e-17	1.1421	0.809397	0.335178	0.786138
276.981	1	1.37157	174.802					132.694	96.3889	79.6599	101.522	85.3805	109.73	97.4637	1.36147	0.988972	0.817329	1.04164	0.876023	1.12586	0.252849	0.898005	0.0499995	0.626582	0.15506	0.163242	0.670949	0.123453	1.14108	0.414062	0.730565	1.17934
320.171	1	1.35057	182.011					38.3308	29.749	24.7369	31.8472	24.5318	39.4166	31.3718	1.22183	0.948272	0.788507	1.01516	0.781971	1.25644	0.418985	0.584791	0.042358	0.891303	0.0467666	0.0783089	0.481388	0.401128	1.1406	0.235941	0.908007	1.47732
415.308	1	1.4555	191.315					1529.46	1055.49	862.412	1060.56	954.511	1337.67	1110.66	1.37708	0.950329	0.776489	0.954897	0.859413	1.2044	0.26895	0.794808	0.0383337	0.687171	0.156906	0.107742	0.6474	0.203903	1.13792	0.268418	0.710509	1.32031
361.274	1	11.185	185.977					23.7921	19.4509	16.9064	20.5782	23.4801	20.2519	22.5423	1.05544	0.862862	0.749984	0.912871	1.0416	0.898395	0.774599	0.408871	0.045521	0.567131	0.744703	0.528876	0.134237	0.61052	1.13588	0.409705	0.154885	0.564865
820.638	1	7.72967	294.235					2.05027	1.99293	2.64592	1.46956	2.61153	1.9104	1.56165	1.31289	1.27617	1.69431	0.941026	1.67229	1.22332	0.487491	0.54095	0.0365849	0.857479	0.0564974	0.554719	0.522474	0.549779	1.13539	0.197753	0.88146	0.73181
364.511	1	1.37157	192.156					79.7073	55.9356	40.9081	50.641	35.3191	69.5144	49.3759	1.6143	1.13285	0.828503	1.02562	0.715311	1.40786	0.199081	0.274154	0.0416086	0.732784	0.0033873	0.0188642	0.754157	0.849659	1.13449	0.431685	1.31799	1.87174
415.608	1	1.4555	191.311					513.064	356.084	289.613	357.716	321.517	449.083	373.791	1.3726	0.952629	0.774799	0.956996	0.860153	1.20143	0.26665	0.811613	0.0390472	0.720646	0.158695	0.0993016	0.648386	0.190416	1.12977	0.242073	0.708611	1.34132
780.65	1	3.85467	292.427					1.25143	12.7726	1.10915	1.74912	0.540662	2.14057	2.41031	0.519202	5.29915	0.460171	0.725685	0.224313	0.888089	0.0987913	0.40157	0.0750352	0.439392	0.0187205	0.722091	0.984023	0.656729	1.12758	0.654787	1.16243	0.20221
413.785	2	11.3109	318.417					75.4877	87.6905	101.128	91.0567	77.3242	90.9565	76.9022	0.981607	1.14029	1.31501	1.18406	1.00549	1.18276	0.933273	0.303765	0.0393034	0.135844	0.966294	0.112777	0.0406394	0.797631	1.12556	0.968224	0.0350204	1.31056
744.503	2	10.4924	430.011					6.73543	8.76076	10.1747	8.93896	6.57352	8.54436	5.7753	1.16625	1.51694	1.76176	1.54779	1.13821	1.47947	0.700364	0.233673	0.032739	0.240934	0.682306	0.302432	0.189415	0.826949	1.11927	0.776736	0.177449	0.88266
261.985	1	0.8889	155.505					7.95331	4.38779	3.81876	4.29072	5.37701	4.94776	5.414	1.46903	0.810452	0.705349	0.792523	0.993167	0.913882	0.259251	0.177995	0.0270072	0.0919598	0.952388	0.488528	0.726765	0.96243	1.11805	1.1973	3.01786e-17	0.243937
181.086	1	1.91718	173.701					10.6133	11.0396	9.13089	9.59463	8.64533	15.3963	15.8649	0.668977	0.69585	0.575539	0.60477	0.544933	0.970461	0.145174	0.197979	0.0620852	0.0844201	0.0496428	0.908307	0.846467	0.997359	1.11702	1.11356	1.01979	0.142192
557.361	1	5.24657	224.939					63.4797	56.6524	46.3062	56.4715	44.2167	79.8283	58.1528	1.0916	0.974199	0.796285	0.971088	0.760354	1.37273	0.504186	0.806125	0.0373177	0.670967	0.00572218	0.0541149	0.389984	0.190971	1.11276	0.314695	1.21315	1.61952
744.557	1	10.6813	266.902					16.1972	14.5559	17.3571	17.1747	9.74314	14.7743	13.0938	1.23702	1.11167	1.3256	1.31167	0.744106	1.12835	0.301435	0.447465	0.036891	0.15978	0.078485	0.485202	0.630835	0.587657	1.11152	1.08544	0.832159	0.702441
754.886	2	0.909883	339.504					5.82473	2.6266	1.71737	2.69677	5.47785	2.91452	3.10609	1.87526	0.845629	0.552905	0.868222	1.76359	0.938325	0.161675	0.510245	0.0338174	0.629242	0.00648694	0.81726	0.823099	0.577458	1.10556	0.401595	1.10465	0.170763
900.772	2	0.95185	361.097					3.52478	2.81513	4.1639	4.383	3.03709	2.55753	1.81752	1.93934	1.54889	2.29098	2.41153	1.67101	1.40716	0.195681	0.353649	0.0348267	0.012562	0.200879	0.365471	0.726326	0.844043	1.10481	1.4718	0.667514	0.704423
424.778	2	10.6813	321.748					8.85544	9.04581	10.1427	8.02209	11.4769	10.2172	7.83306	1.13052	1.15482	1.29486	1.02413	1.46519	1.30436	0.469275	0.424672	0.0473786	0.870583	0.00739054	0.0497515	0.463685	0.552156	1.10481	0.43354	1.12715	1.54626
261.997	1	0.846933	157.389					14.6179	8.95654	5.98195	7.57522	9.02782	7.97635	9.27571	1.57594	0.965591	0.644905	0.816673	0.973275	0.859918	0.13238	0.859261	0.0396927	0.207649	0.862918	0.406577	0.878788	1.19205e-17	1.10356	0.776529	3.368e-18	0.74148
816.942	1	0.8679	224.52					50.6806	29.3663	22.4261	29.6212	36.313	30.5775	32.8193	1.54423	0.894788	0.683321	0.902555	1.10645	0.931695	0.229571	0.518844	0.0369612	0.501476	0.454886	0.600815	0.705677	0.500976	1.10127	0.761383	0.378914	0.434132
400.777	2	11.185	318.587					78.6353	81.1145	85.7164	77.9811	80.9274	78.8984	75.762	1.03792	1.07065	1.13139	1.02929	1.06818	1.0414	0.815287	0.552295	0.039021	0.708856	0.264888	0.565726	0.129161	0.478847	1.10126	0.244166	0.560196	0.51231
703.453	1	6.70138	252.27					12.941	12.3792	9.94163	13.2825	9.69943	12.5364	12.5736	1.02922	0.984546	0.790678	1.05638	0.771415	0.997044	0.935433	0.925681	0.0499707	0.501126	0.0241875	0.98019	0.0433986	1.66333e-17	1.09947	0.465467	1.01747	0.0984591
133.065	1	1.4555	166.539					40.8935	29.2449	23.285	29.129	25.6602	39.0263	30.5443	1.33883	0.95746	0.762335	0.953665	0.840097	1.2777	0.270075	0.823015	0.0480133	0.737313	0.171765	0.0711884	0.632994	0.199404	1.09564	0.25982	0.726545	1.40273
497.462	1	10.3246	230.793					1.55659	1.70438	3.56215	2.66847	2.99258	2.6522	1.77226	0.87831	0.961699	2.00994	1.50569	1.68857	1.49651	0.765285	0.921029	0.0371624	0.280528	0.163305	0.324571	6.24833e-18	0.179118	1.09485	0.734898	0.719709	0.860311
1024.84	1	17.3122	334.678					31.5196	21.7694	12.9642	13.6918	42.5212	15.7312	18.8905	1.66854	1.1524	0.68628	0.724796	2.25092	0.832753	0.0939105	0.465947	0.0564441	0.155713	3.05236e-05	0.35709	0.945315	0.559229	1.09455	0.879784	1.47774	0.792873
359.239	1	1.05678	176.298					2.85949	2.76716	3.33053	1.65304	3.44186	2.05477	2.17327	1.31576	1.27327	1.5325	0.760623	1.58372	0.945476	0.275523	0.376729	0.00814736	0.223504	0.00617829	0.724861	0.78238	0.767472	1.09085	0.68895	1.01575	0.352211
972.79	1	16.2629	320.039					36.7018	28.711	19.6697	19.5175	42.5479	21.8227	25.9427	1.41473	1.10671	0.7582	0.752334	1.64008	0.841191	0.144793	0.376661	0.0476402	0.0478309	0.0386861	0.0998189	0.846839	0.687149	1.09079	1.23659	1.0299	1.28128
341.332	1	1.0148	174.964					0.761071	3.62018	3.51873	0.730558	2.93862	2.1464	1.48466	0.512624	2.43839	2.37006	0.492071	1.97933	1.44572	0.336879	0.313622	0.0343425	0.281627	0.0828333	0.234134	0.669309	0.767472	1.08564	0.717016	0.935397	1.3077
793.896	2	0.909883	348.979					8.89074	4.57917	2.40018	3.71517	8.7431	6.68659	6.32552	1.40554	0.72392	0.379445	0.58733	1.3822	1.05708	0.407463	0.336883	0.0312647	0.158232	0.377102	0.839233	0.481889	0.757505	1.07941	0.995486	0.502667	0.156982
675.426	1	5.68727	247.722					18.3015	16.7851	13.9111	18.6393	12.7013	25.6609	19.3911	0.943811	0.865608	0.717394	0.961227	0.655005	1.32333	0.83855	0.566199	0.0576637	0.792076	0.0281226	0.27924	0.109016	0.426877	1.07707	0.304387	1.03085	0.938051
362.416	1	1.37157	192.195		M+H-H2O, M+H			510.429	353.381	270.338	335.143	246.704	434.454	319.795	1.59611	1.10502	0.845349	1.04799	0.771443	1.35854	0.176926	0.329159	0.0570093	0.568391	0.0119752	0.0205264	0.79317	0.751506	1.07684	0.535736	1.16872	1.82455
718.592	1	16.6407	272.622					1.94082	2.01864	1.81472	3.14419	2.57254	2.38599	2.81209	0.690169	0.717845	0.645327	1.1181	0.914816	0.848477	0.0908709	0.147772	0.0355687	0.542875	0.55298	0.339069	0.899986	0.939958	1.07045	0.833587	0.415524	0.296955
322.217	1	1.37157	181.964					144.151	101.648	82.366	97.849	78.7041	112.212	96.3202	1.49659	1.05532	0.855127	1.01587	0.817109	1.16499	0.154733	0.527869	0.067483	0.845034	0.0345296	0.0920198	0.828482	0.483767	1.07025	0.168768	1.00583	1.36502
276.894	1	1.37157	174.805					26.7052	20.3402	16.3587	19.6363	19.5486	21.7626	19.7714	1.3507	1.02877	0.827389	0.993165	0.988729	1.10071	0.250253	0.752135	0.0486235	0.943206	0.86437	0.213033	0.676368	0.138358	1.06723	0.304445	0.125667	0.91448
285.242	1	10.2826	176.264					75.6514	76.8711	78.6647	77.8612	73.8007	101.021	93.6767	0.807579	0.8206	0.839747	0.831169	0.787824	1.07841	0.225319	0.182637	0.0551137	0.0477376	0.138436	0.411678	0.692742	0.982921	1.06712	1.24007	0.750848	0.699879
119.21	1	1.47648	202.464					9.65408	6.1154	4.24171	6.63861	5.48101	7.62859	6.66416	1.44866	0.917656	0.636496	0.996166	0.822461	1.14472	0.253586	0.747522	0.0409456	0.983344	0.283621	0.329696	0.609823	0.311989	1.06211	0.0605765	0.550342	0.752659
265.142	1	1.07775	153.513					20.4086	9.52941	13.2235	15.9186	12.3382	7.66157	9.53264	2.14092	0.999661	1.38718	1.66991	1.29431	0.80372	0.115565	0.998358	0.0475659	0.0493691	0.325467	0.423378	0.921884	0.0858611	1.06087	1.23583	0.506724	0.752756
322.254	1	1.37157	181.963					35.74	28.2185	21.0306	26.8013	23.3746	32.3014	25.3486	1.40994	1.11322	0.829654	1.05731	0.922124	1.27429	0.244506	0.271544	0.077543	0.589295	0.371279	0.0191653	0.682932	0.872543	1.05701	0.410364	0.476871	1.84052
421.662	1	1.49747	191.224					38.354	19.1661	4.90969	20.1916	9.37125	12.9374	10.9949	3.48833	1.74318	0.446541	1.83645	0.852324	1.17667	0.0936823	0.301055	0.0492971	0.0847013	0.610529	0.612685	0.974966	0.832094	1.05562	1.11468	0.215415	0.503303
321.087	1	1.37157	181.99					32.1396	25.1217	21.1847	24.0689	19.022	29.3803	23.6367	1.35973	1.06283	0.89626	1.01828	0.804763	1.24299	0.340061	0.401823	0.0847224	0.859662	0.0252861	0.0310168	0.573955	0.645907	1.04883	0.329929	1.04595	1.71877
473.361	1	4.2183	215.137					6.1189	4.69858	6.0918	4.92573	3.76299	4.26933	4.99523	1.22495	0.940613	1.21952	0.986086	0.753316	0.854681	0.355279	0.615974	0.0738441	0.918564	0.0212021	0.302157	0.552431	0.49969	1.04246	0.0294679	0.984248	0.949405
357.3	1	4.47012	195.35					143.828	72.9745	56.0836	76.2455	47.7112	102.287	77.0838	1.86587	0.946691	0.727567	0.989124	0.618953	1.32696	0.291645	0.750287	0.0659419	0.941562	0.0179424	0.160638	0.624665	0.251444	1.04043	0.0842939	1.15801	1.19074
857.868	2	0.930867	364.298					5.69384	2.36007	1.84037	2.33961	3.9113	3.22066	3.13169	1.81814	0.75361	0.587659	0.747076	1.24894	1.02841	0.157602	0.221392	0.0423719	0.254989	0.376945	0.903559	0.804521	0.916298	1.03849	0.763194	0.447724	2.03727e-17
834.539	1	6.26068	283.75					4.39672	10.9493	4.32111	2.79016	5.89419	4.12618	3.10079	1.41794	3.53112	1.39355	0.899824	1.90087	1.33069	0.256333	0.319401	0.0246228	0.596084	0.00143315	0.0819948	0.551243	0.759753	1.03288	0.450813	1.34317	1.35951
400.606	1	2.28077	203.477					82.4782	51.3755	40.4594	59.6301	23.8326	62.8305	59.0068	1.39778	0.870672	0.685674	1.01056	0.403896	1.0648	0.258334	0.491779	0.082201	0.94873	0.00832271	0.704823	0.648233	0.530102	1.02886	0.0858496	1.27006	0.333044
307.117	1	2.61652	226.595					99.0844	69.9443	61.2978	87.5916	59.1153	72.249	78.543	1.26153	0.890521	0.780436	1.11521	0.752649	0.919865	0.308402	0.649216	0.0668646	0.307442	0.0402792	0.546983	0.584984	0.359539	1.02381	0.70863	0.978033	0.539702
814.562	1	10.8072	277.457					3.52543	4.86115	3.97616	3.51671	3.25117	3.32946	3.19751	1.10255	1.52029	1.24352	1.09983	1.01678	1.04127	0.660797	0.217042	0.0496386	0.645948	0.926652	0.716774	0.339131	0.924443	1.01756	0.433865	0.145107	0.312391
362.605	1	1.37157	192.192					527.28	380.759	300.687	360.685	274.978	453.992	345.855	1.52457	1.10092	0.869401	1.04288	0.795068	1.31267	0.192846	0.295291	0.0761103	0.554526	0.0132182	0.0134068	0.7637	0.787124	1.0141	0.45077	1.15249	1.89026
582.275	1	0.825933	219.415		M+H, M+2H, M+Na			9.93956	38.1826	3.97806	0.372803	0.59803	1.97292	0.302298	32.88	126.308	13.1594	1.23323	1.97828	6.52642	0.217421	0.248279	0.0992822	0.677494	0.0481185	0.372753	0.734655	0.915218	1.0097	0.727594	0.816073	0.823223
662.513	1	7.247	260.7					220.691	361.317	212.314	296.605	171.126	276.727	301.563	0.731823	1.19815	0.704044	0.983557	0.567464	0.917643	0.131934	0.580043	0.0747668	0.925731	0.0172287	0.616443	0.826338	0.432868	1.00802	0.18973	1.16742	0.436037
593.48	1	4.02942	232.351					2.30581	2.40493	3.53524	3.73523	2.28587	2.00949	2.22734	1.03523	1.07973	1.5872	1.67699	1.02628	0.902192	0.900558	0.777074	0.107828	0.0229266	0.933283	0.63697	0.136957	0.197654	1.00625	1.24928	0.227592	0.26154
653.904	1	1.07775	213.471					48.5619	23.1283	51.1998	45.828	27.4499	23.1662	27.86	1.74307	0.83016	1.83775	1.64494	0.985278	0.831521	0.175662	0.68326	0.0840079	0.0150865	0.942412	0.561139	0.767727	0.312706	0.995496	1.4904	0.0308914	0.501804
747.515	2	8.72282	429.995					8.20725	9.95403	7.94349	9.95636	6.98229	10.3284	12.0092	0.683414	0.828868	0.661451	0.829062	0.581413	0.860044	0.131744	0.497249	0.0852821	0.315743	0.0377718	0.438303	0.812433	0.476615	0.992032	0.681292	1.02454	0.548674
588.817	1	0.95185	184.928					7.20617	6.03028	6.56362	7.44956	6.20559	5.0562	4.97071	1.44973	1.21316	1.32046	1.49869	1.24843	1.0172	0.294775	0.423705	0.0429601	0.00983493	0.375386	0.901265	0.621581	0.618756	0.991048	1.50348	0.362891	0.217302
530.31	1	2.34372	210.348					4.35307	5.78661	3.94794	3.28143	0.848887	3.45163	2.74502	1.58581	2.10804	1.43822	1.19541	0.309247	1.25742	0.259378	0.339987	0.0214802	0.271569	0.00233268	0.245276	0.665284	0.740644	0.983275	1.01436	1.28035	0.914588
647.456	1	3.26708	243.103					2.97055	2.51815	2.89992	3.591	2.90653	2.17871	1.99409	1.48968	1.26281	1.45426	1.80083	1.45757	1.09259	0.226398	0.441587	0.0828621	0.0402509	0.10735	0.74337	0.755988	0.748519	0.983275	1.30368	0.904845	0.552235
742.533	1	7.89755	263.541					194.781	220.295	202.697	238.262	183.619	236.266	241.272	0.807306	0.913055	0.840116	0.987524	0.761045	0.979251	0.0715898	0.359516	0.0970194	0.902478	0.0266297	0.819896	0.968697	0.698546	0.977595	0.202151	1.105	0.19999
762.309	1	9.85603	272.329					208.443	161.336	138.494	117.253	151.752	166.841	224.552	0.928262	0.71848	0.616757	0.522164	0.6758	0.742995	0.786993	0.207487	0.0822039	0.0443902	0.220698	0.252605	0.159373	0.942532	0.973706	1.4596	0.618306	0.969892
825.622	1	11.3318	283.8					132.897	122.189	108.961	122.616	104.757	127.585	132.067	1.00629	0.925203	0.825047	0.928437	0.793213	0.96606	0.962247	0.469758	0.0850335	0.55898	0.0399894	0.711437	0.0221375	0.562144	0.965446	0.460925	0.986181	0.32771
680.384	1	1.1407	235.458					2.61922	4.35697	2.95491	2.98625	2.50989	5.4581	5.96685	0.438962	0.730195	0.495221	0.500474	0.42064	0.914738	0.0867829	0.384366	0.0736251	0.0822897	0.0471397	0.750404	0.860711	0.671926	0.964929	1.02774	0.899714	0.173909
940.742	1	15.5636	315.416					44.8277	32.6599	18.6043	22.2491	49.4483	17.8996	28.8162	1.55564	1.13339	0.645618	0.772105	1.71599	0.621164	0.282889	0.62923	0.112662	0.456692	0.0435797	0.122366	0.621879	0.387515	0.960882	0.497236	0.951983	1.27673
423.77	2	9.1635	318.295					45.956	40.3562	51.8573	44.7604	54.2555	49.543	41.7131	1.10172	0.967472	1.24319	1.07305	1.30068	1.18771	0.565386	0.84069	0.0929614	0.718188	0.0395043	0.171385	0.338852	0.154328	0.957675	0.252064	1.03793	1.16723
712.53	1	7.30998	262.609					30.9975	69.1469	29.8413	40.8574	26.5962	32.6013	50.2107	0.617349	1.37714	0.594323	0.813719	0.529692	0.64929	0.0696189	0.501769	0.0860983	0.368411	0.0137577	0.0473194	0.955173	0.536769	0.94801	0.816632	1.17418	1.60937
752.847	1	0.95185	171.299					9.84741	7.27138	7.89733	8.90956	7.7436	7.22439	5.95635	1.65326	1.22078	1.32587	1.49581	1.30006	1.21289	0.22838	0.325999	0.0775586	0.0132006	0.0894541	0.20661	0.661104	0.657465	0.943763	1.38435	0.774284	0.702284
721.357	1	4.51207	254.493					25.9899	20.3833	14.5578	22.2383	12.8893	26.842	22.9855	1.13071	0.88679	0.63335	0.967492	0.560758	1.16778	0.726453	0.726384	0.0913669	0.870153	0.0423773	0.637219	0.203902	0.259563	0.942823	0.236219	0.958335	0.413076
762.568	1	5.93908	272.327					28.4224	44.3169	53.9915	57.4896	23.2077	38.609	37.284	0.762323	1.18863	1.44811	1.54194	0.622456	1.03554	0.301785	0.308995	0.111199	0.210722	0.00497022	0.797378	0.590041	0.804585	0.941277	0.899087	1.22369	0.228443
307.175	1	12.9126	156.267					1.46056	0.904678	1.36851	1.20661	1.40239	1.47698	0.888553	1.64375	1.01815	1.54015	1.35795	1.57829	1.66223	0.236332	0.958764	0.160537	0.378149	0.0409177	0.0403557	0.899986	3.43569e-17	0.94019	0.451295	0.816073	1.37188
418.216	1	19.7953	181.891					2.00819	2.02494	2.36074	1.67816	2.29936	2.27744	1.28061	1.56815	1.58123	1.84345	1.31044	1.79552	1.7784	0.219833	0.292618	0.0465441	0.444045	0.0973131	0.0377015	0.581061	0.722551	0.94019	0.401473	0.615338	1.6546
263.128	1	2.55358	215.639					3.62309	3.08332	2.73253	3.65267	2.1877	3.1504	3.81686	0.949234	0.807816	0.71591	0.956983	0.573167	0.825392	0.837659	0.488589	0.110788	0.746765	0.0111618	0.402178	3.4102e-17	0.37325	0.94019	0.110705	1.17372	0.687169
444.324	1	3.89665	209.964					10.3201	11.2922	9.84319	8.92631	132.095	29.1322	11.545	0.893907	0.978104	0.852597	0.773178	11.4418	2.52337	0.406549	0.846524	0.0582143	0.0108686	0.000147674	0.00322357	0.5104	0.0989113	0.94019	1.39246	1.53714	2.28839
469.329	1	5.1836	301.973					1.36352	1.30829	0.890844	1.37297	0.438121	1.87811	2.46713	0.552677	0.53029	0.361086	0.556506	0.177583	0.761254	0.282485	0.210808	0.0846275	0.290836	0.0377155	0.574584	0.712825	0.933387	0.94019	0.602763	1.00127	0.680614
841.561	1	7.268	282.653					0.363109	0.737612	0.263199	0.496014	0.344177	1.23192	0.653538	0.555605	1.12864	0.40273	0.758967	0.526637	1.885	0.225584	0.83446	0.0673101	0.443807	0.162779	0.0421478	0.596983	1.08368e-18	0.94019	0.387376	0.816073	1.56196
356.717	1	2.30175	193.839					13.2299	8.49896	4.04152	9.36564	1.27757	7.17983	8.13205	1.62688	1.04512	0.496986	1.1517	0.157103	0.882906	0.237378	0.910041	0.12098	0.641669	0.0248439	0.691876	0.675911	0.079008	0.934737	0.255065	1.13283	0.369681
522.376	1	5.2046	225.299					2.41055	2.04612	2.58823	1.77779	3.21764	2.47385	1.95541	1.23276	1.04639	1.32363	0.909168	1.64551	1.26513	0.511257	0.812541	0.0955108	0.685314	0.00970191	0.299206	0.492012	0.263042	0.931711	0.775725	1.16337	0.914588
443.381	1	3.26708	207.146					4.37618	4.08692	5.28319	6.01008	4.33262	3.93575	4.10104	1.06709	0.996557	1.28826	1.4655	1.05647	0.959696	0.748247	0.9885	0.0993275	0.0311984	0.764235	0.790852	0.227451	0.252606	0.929414	1.30314	0.103238	0.236371
925.782	1	0.909883	183.393					8.82022	2.57868	4.78733	4.47956	7.48293	4.22796	2.46123	3.58366	1.04772	1.9451	1.82005	3.04032	1.71782	0.0878544	0.908958	0.0677293	0.0756966	0.00677071	0.125366	0.981234	1.18118e-17	0.922277	0.961589	1.13363	1.1195
844.787	1	0.95185	226.972		M+H, M+NH4			21.6435	29.7351	32.1306	37.2455	17.5983	30.0192	25.3962	0.852234	1.17085	1.26517	1.46658	0.692948	1.18203	0.560271	0.373052	0.0922028	0.00369059	0.0380935	0.160231	0.33158	0.662777	0.920482	1.69571	0.986466	1.19002
640.417	1	2.34372	250.378					0.520771	4.04813	1.45325	0.342602	13.6622	6.72704	0.386852	1.34617	10.4643	3.75659	0.885613	35.3162	17.3892	0.637394	0.312612	0.203463	0.850017	0.0260256	0.0179226	0.344668	0.844576	0.919882	0.195102	1.14351	2.04001
569.33	1	3.8337	233.843		M+H, M+NH4			403.808	277.545	269.648	385.073	244.088	344.991	371.545	1.08684	0.747003	0.725749	1.03641	0.656954	0.928532	0.759011	0.345826	0.109697	0.811576	0.0491015	0.757346	0.177589	0.720748	0.917093	0.167775	0.987524	0.268918
794.59	1	7.8556	282.922					126.622	103.085	113.638	83.9323	142.897	115.504	101.628	1.24594	1.01433	1.11818	0.825879	1.40608	1.13654	0.10816	0.870252	0.0970074	0.0216239	0.000252013	0.0976111	0.905529	0.115836	0.914346	1.37888	1.39603	1.36179
386.762	2	9.43633	311.74					416.373	341.801	386.811	338.787	408.792	352.952	330.94	1.25815	1.03282	1.16883	1.02371	1.23525	1.06652	0.287275	0.79284	0.106733	0.817509	0.0237442	0.464138	0.621362	0.21026	0.911499	0.317044	1.0411	0.642943
324.84	1	1.37157	183.524					32.0879	24.291	17.8406	24.2707	16.3864	30.1688	21.5095	1.4918	1.12932	0.829429	1.12837	0.761819	1.40258	0.213906	0.262713	0.10489	0.295294	0.0665315	0.00352399	0.725041	0.894786	0.911176	0.724339	0.843821	2.08147
788.882	2	0.909883	348.998					12.7548	5.1988	4.01088	5.91701	9.98307	6.419	6.51726	1.95709	0.797697	0.615424	0.907898	1.53179	0.984923	0.138073	0.302533	0.0929719	0.662326	0.0238543	0.931921	0.89732	0.727974	0.910917	0.729207	1.07934	0.132167
716.523	1	7.98148	260.302					2149.18	2292.49	2060.42	2611.6	1647.25	2331.52	2433.75	0.883074	0.941958	0.846603	1.07308	0.676836	0.957995	0.295221	0.533945	0.120568	0.583614	0.00863462	0.646301	0.591386	0.485144	0.908888	0.41109	1.2535	0.405778
401.48	1	2.30175	203.463					15.1221	10.326	7.41103	10.3133	4.2487	11.1159	9.82541	1.53908	1.05095	0.754272	1.04965	0.43242	1.13134	0.147124	0.818464	0.136852	0.769835	0.00825826	0.44928	0.798448	0.177365	0.904259	0.228239	1.30073	0.80144
406.449	1	1.37157	201.923					41.7179	29.0588	21.5901	29.6013	23.7015	37.1253	25.7348	1.62107	1.12916	0.838944	1.15024	0.920989	1.44261	0.212457	0.299235	0.0900722	0.148796	0.419114	0.0117182	0.742084	0.846906	0.900413	0.961486	0.379931	1.97528
776.804	2	0.930867	336.154					8.31094	7.83948	8.22777	9.6169	7.46951	7.46101	6.00545	1.3839	1.30539	1.37005	1.60136	1.24379	1.24237	0.361235	0.241053	0.0729612	0.00787462	0.346729	0.178925	0.470778	0.700862	0.898706	1.58751	0.458637	1.07678
829.813	2	0.930867	348.848					14.2899	5.53746	9.08612	9.10084	14.6512	7.81622	6.33134	2.25701	0.87461	1.4351	1.43743	2.31408	1.23453	0.116662	0.620936	0.120396	0.101604	0.00066269	0.33543	0.897424	0.405071	0.889603	1.10772	1.38079	0.872375
263.128	1	2.59555	151.645					66.2741	48.1272	42.9183	57.1835	39.2559	49.3376	52.0939	1.27221	0.923855	0.823865	1.0977	0.753561	0.94709	0.344509	0.701175	0.109725	0.276003	0.0177187	0.663429	0.551347	0.302422	0.888011	0.699697	1.11412	0.344214
548.302	1	2.53258	218.385					1115.94	821.796	721.776	957.021	647.375	837.452	897.79	1.24299	0.915355	0.803948	1.06597	0.721077	0.932793	0.367391	0.707628	0.121891	0.550103	0.0308758	0.622685	0.523832	0.293533	0.881795	0.398454	1.05364	0.428873
406.655	1	1.37157	201.92					56.7869	42.0377	30.1373	41.4574	31.6434	57.9215	36.8654	1.54038	1.1403	0.817496	1.12456	0.85835	1.57116	0.216566	0.295258	0.122448	0.347876	0.177942	0.011626	0.724611	0.784693	0.880654	0.64898	0.680917	1.95679
808.825	2	0.8889	348.923					9.22878	5.92727	7.34106	8.34731	6.91648	6.40325	5.78611	1.59499	1.0244	1.26874	1.44265	1.19536	1.10666	0.188869	0.904344	0.204638	0.0089392	0.302937	0.455544	0.830677	0.225437	0.87847	1.67146	0.540126	0.698528
288.29	1	1.47648	179.526					409.69	288.244	247.859	261.292	207.239	387.123	310.8	1.31818	0.927425	0.797487	0.840706	0.666791	1.24557	0.333898	0.615473	0.121289	0.227868	0.0122378	0.24758	0.565138	0.390846	0.876108	0.789397	1.16652	0.997309
357.572	1	2.30175	193.822					44.8229	29.0349	22.2097	32.391	11.6736	31.4037	30.1343	1.48744	0.963516	0.737024	1.07489	0.387385	1.04213	0.192579	0.873795	0.151037	0.697251	0.00994636	0.82185	0.751502	0.130219	0.873759	0.309147	1.25692	0.206246
358.403	1	2.30175	193.806					16.5677	9.56433	6.02387	10.3837	2.10266	10.752	10.311	1.6068	0.927583	0.584217	1.00705	0.203924	1.04276	0.1816	0.836377	0.136391	0.97953	0.0169201	0.877459	0.700972	0.176304	0.868614	0.234693	1.18128	0.0509544
732.548	1	2.32272	260.194					191.671	142.488	178.506	170.164	112.471	109.264	129.072	1.48499	1.10395	1.383	1.31837	0.87138	0.846533	0.252704	0.52448	0.150308	0.0375323	0.448372	0.0460266	0.675527	0.505811	0.863897	1.36804	0.391643	1.64627
458.42	1	3.16215	219.423					16.9018	12.7155	7.88205	15.1352	5.33577	13.6692	11.6704	1.44826	1.08954	0.675385	1.29688	0.457204	1.17127	0.192252	0.723735	0.154854	0.188112	0.0307881	0.528952	0.694559	0.263219	0.858912	0.886624	1.06964	0.44309
358.359	1	2.30175	193.806					182.618	133.392	104.831	142.585	67.9631	133.889	135.718	1.34557	0.982857	0.772415	1.05059	0.500766	0.986525	0.24944	0.925685	0.157424	0.75308	0.0140789	0.93574	0.656011	0.0677337	0.857773	0.341351	1.21924	0.0650191
531.275	1	2.61652	215.846					13347.6	9570.59	8534.59	11347.3	7984.83	9699.37	10454	1.27679	0.915498	0.816397	1.08545	0.763808	0.927816	0.33244	0.712319	0.134557	0.421103	0.0498562	0.584471	0.56404	0.288884	0.855271	0.535266	0.969484	0.475867
774.832	2	0.909883	339.424					9.35997	6.03363	7.33306	8.39141	7.53408	6.15092	5.39218	1.73584	1.11896	1.35994	1.55622	1.39722	1.14071	0.139439	0.625024	0.138242	0.0299712	0.158464	0.512638	0.809987	0.39666	0.853209	1.40879	0.697759	0.515897
431.096	1	1.11973	186.458					42.0748	27.1047	28.1906	25.5271	35.0313	24.1223	23.8393	1.76493	1.13698	1.18252	1.0708	1.46948	1.01187	0.112649	0.381807	0.130612	0.493844	0.00183305	0.925355	0.909526	0.643729	0.850049	0.556977	1.28648	0.0465962
356.566	1	2.30175	193.842					72.7316	48.4535	38.7215	53.5784	23.9667	51.2006	50.8648	1.4299	0.952594	0.761264	1.05335	0.471185	1.0066	0.208663	0.804704	0.154836	0.753457	0.0121841	0.969207	0.714773	0.185001	0.845743	0.337016	1.22029	0.0502619
531.384	1	2.61652	215.845					140.422	98.0815	81.2812	126.895	76.3355	93.1478	106.428	1.31941	0.921576	0.76372	1.19231	0.71725	0.875219	0.294008	0.782585	0.141626	0.141633	0.0420927	0.443296	0.611878	0.221379	0.838496	0.947294	0.970739	0.660696
878.571	1	7.75065	290.83					9.76753	9.6492	9.94461	9.78063	11.3568	11.3886	7.81896	1.24921	1.23408	1.27186	1.25089	1.45247	1.45653	0.527555	0.273872	0.162378	0.333554	0.0386666	0.043335	0.391076	0.709915	0.838145	0.714384	1.00138	1.69569
688.521	1	2.34372	251.195					214.348	163.149	210.141	224.672	115.751	114.92	150.353	1.42564	1.0851	1.39765	1.4943	0.769859	0.764337	0.298437	0.670673	0.164135	0.00850353	0.284109	0.0166143	0.611031	0.327999	0.837612	1.68423	0.560907	1.83207
850.809	2	0.95185	355.066					4.68528	3.5879	4.22188	4.92481	4.08405	3.93311	3.02381	1.54947	1.18655	1.39622	1.62868	1.35063	1.30071	0.203284	0.537943	0.102393	0.0247123	0.132893	0.195437	0.679316	0.433531	0.832575	1.3029	0.646318	1.01105
364.56	1	1.37157	192.155					54.7276	39.2217	29.0322	35.016	23.8311	48.1638	34.2228	1.59916	1.14607	0.84833	1.02318	0.696351	1.40736	0.183807	0.256152	0.136712	0.82382	0.0102088	0.0158926	0.785959	0.897294	0.83139	0.155851	1.1778	1.84904
356.441	1	2.30175	193.844					148.436	95.1909	69.1765	108.16	38.6565	106.763	99.2279	1.49591	0.959316	0.697147	1.09001	0.389573	1.07594	0.213302	0.877301	0.167978	0.695911	0.0218659	0.741446	0.704115	0.118977	0.831091	0.335538	1.15459	0.301102
893.451	2	0.825933	404.931					0.292279	0.0901202	0.0255152	0.0599731	4.47516	0.342153	0.415051	0.704199	0.21713	0.0614749	0.144496	10.7822	0.824363	0.60782	0.047224	0.0159763	0.0234519	0.00174518	0.811838	3.03503e-17	0.461193	0.82917	0.916561	1.40846	8.03245e-17
403.32	1	2.23878	207.756					1.43264	1.26057	1.14682	1.04131	0.80429	0.230271	0.582622	2.45895	2.16361	1.96839	1.78729	1.38047	0.395232	0.0997555	0.0415369	0.0121652	0.0195209	0.274839	0.0480844	0.589747	0.935966	0.82917	0.920147	5.21317e-18	1.913
796.521	1	4.97377	276.481					0.523536	1.37002	1.2705	1.13405	0.510814	1.04855	1.04252	0.502183	1.31415	1.21868	1.08779	0.48998	1.00578	0.086373	0.211028	0.423843	0.695736	0.0103258	0.981258	0.539992	0.722551	0.82917	0.982042	0.92914	2.5533e-17
729.592	1	8.471	275.825					289.707	326.344	256.252	420.061	185.769	290.065	324.042	0.894044	1.0071	0.790799	1.29632	0.573287	0.895147	0.547617	0.966041	0.159154	0.386954	0.0156149	0.462435	0.344496	0.0358981	0.82637	0.599392	1.19157	0.64438
356.63	1	2.30175	193.84					145.266	96.71	75.8472	108.897	41.9945	103.704	100.979	1.43858	0.957723	0.751118	1.07841	0.415873	1.02699	0.209881	0.850916	0.173147	0.677036	0.0124964	0.883922	0.711287	0.148221	0.821404	0.405396	1.22918	0.133849
556.797	1	4.9318	247.566					21.5356	18.9996	13.2601	19.88	7.51208	29.0955	17.5065	1.23015	1.08529	0.757437	1.13558	0.429102	1.66198	0.60361	0.692735	0.140657	0.437231	0.00368066	0.135511	0.317146	0.348666	0.821224	0.576634	1.30534	1.33458
531.619	1	2.61652	215.842					161.722	116.867	85.2822	151.541	75.5958	107.148	121.543	1.33057	0.961527	0.701661	1.24681	0.621966	0.881558	0.34121	0.90726	0.155584	0.112299	0.0271631	0.557989	0.549845	0.0947876	0.817012	0.99999	1.03187	0.513633
681.366	1	6.57547	246.48					43.0925	38.4478	34.7267	46.2553	31.8934	50.8479	43.758	0.984792	0.878647	0.793609	1.05707	0.728858	1.16203	0.956971	0.577814	0.173815	0.575686	0.0340622	0.385035	0.0401615	0.470825	0.816157	0.738929	1.0175	0.719584
919.716	1	17.0814	310.68					2651.19	2178.5	1928.29	1978.78	2597.56	1978.03	2179.9	1.2162	0.999358	0.884579	0.90774	1.1916	0.907395	0.139086	0.994779	0.171673	0.309783	0.0433602	0.306849	0.821524	0.00423906	0.816142	0.719862	0.989034	0.878202
358.588	1	2.28077	193.802					11.6367	6.85136	4.3168	8.86503	0.721556	8.08282	7.31042	1.5918	0.937204	0.590499	1.21266	0.0987023	1.10566	0.280098	0.880352	0.161663	0.53732	0.0139859	0.702283	0.607328	0.0855323	0.814098	0.417231	1.22002	0.296955
984.638	1	4.38618	331.195					2.3711	1.90466	1.40244	2.40571	2.05102	2.15863	2.51915	0.941228	0.756072	0.556709	0.954968	0.814168	0.856888	0.767551	0.50572	0.0315445	0.855675	0.255665	0.498773	2.06806e-17	0.415768	0.809959	0.170682	0.335566	0.457294
754.563	1	13.2903	274.568					6.106	6.16194	6.30279	7.47879	4.68631	7.12485	7.45382	0.819178	0.826683	0.845579	1.00335	0.628713	0.955867	0.391562	0.336934	0.225818	0.983401	0.0113506	0.805824	0.579235	0.797717	0.809187	0.205721	1.2112	0.32208
799.532	1	3.87567	282.893					1.53019	1.81236	1.75609	2.24827	89.3974	1.5753	1.21464	1.25979	1.4921	1.44577	1.85098	73.6	1.29692	0.618957	0.370335	0.285083	0.115132	0.000186162	0.496583	0.29053	0.714478	0.809187	1.03907	1.53209	0.784619
364.386	1	1.37157	192.158					37.9066	27.0667	20.7032	25.9223	17.8831	34.8854	23.8771	1.58757	1.13359	0.867074	1.08566	0.748966	1.46104	0.161605	0.286102	0.186441	0.389755	0.0233287	0.0206019	0.804802	0.779788	0.805361	0.594823	1.10744	1.80733
574.32	1	2.30175	223.466		M+H-H2O, M+H, M+NH4			709.297	442.965	356.063	502.56	233.147	399.28	489.115	1.45016	0.905647	0.727974	1.02749	0.476672	0.816333	0.384263	0.766089	0.163225	0.868063	0.0130966	0.46849	0.509697	0.23188	0.79757	0.157138	1.22268	0.629639
698.391	1	6.61745	246.361					70.469	64.6271	56.2081	75.2929	50.0857	81.7717	71.3721	0.987346	0.905495	0.787535	1.05493	0.701754	1.14571	0.967641	0.657658	0.169321	0.611137	0.0289684	0.487115	0.0222015	0.361285	0.795183	0.759178	1.02092	0.6142
544.992	1	0.8679	186.812					89.36	49.0486	51.0976	55.8943	56.4186	48.2472	44.2074	2.02138	1.10951	1.15586	1.26436	1.27622	1.09138	0.122169	0.348312	0.163404	0.0117432	0.00912534	0.440666	0.90317	0.714563	0.792024	1.55103	1.16478	0.641415
781.821	2	0.909883	339.397					9.01422	7.00512	7.45835	8.81256	7.70869	7.17525	5.96759	1.51053	1.17386	1.24981	1.47674	1.29176	1.20237	0.227904	0.420812	0.230514	0.03638	0.197073	0.297966	0.669864	0.516108	0.792024	1.28963	0.611771	0.899758
966.756	1	15.6475	319.117		M+NH4, M+Na			51.006	32.8286	16.2884	20.3433	58.8616	16.1206	26.5767	1.9192	1.23524	0.612884	0.765458	2.21479	0.606571	0.24279	0.610886	0.170801	0.486565	0.0226513	0.18265	0.677372	0.407931	0.791783	0.448262	1.06144	1.12555
794.818	2	0.909883	342.583					21.8871	8.24901	10.7789	11.7074	20.1647	12.0316	8.32741	2.62831	0.990585	1.29438	1.40588	2.42148	1.44482	0.0829592	0.962756	0.174518	0.0362199	4.1215e-05	0.0322276	0.999084	0.0782046	0.791382	1.4234	1.46068	1.68749
423.22	1	2.28077	226.638					18.12	12.1826	8.87086	13.066	5.16904	9.77784	12.6156	1.43632	0.965683	0.703169	1.0357	0.409735	0.775062	0.408197	0.931241	0.170182	0.865888	0.0123858	0.400246	0.487079	0.0524068	0.790922	0.225654	1.22569	0.719762
688.493	1	7.10012	257.045					463.176	517.375	495.665	604.463	444.755	533.39	556.096	0.832908	0.93037	0.89133	1.08698	0.799782	0.95917	0.21719	0.368615	0.182014	0.379479	0.0310746	0.595671	0.69453	0.699961	0.787344	0.606904	1.0384	0.468428
485.26	1	19.5015	196.456					3.75626	3.00868	3.66016	3.78615	3.55727	5.16611	2.97776	1.26144	1.01038	1.22917	1.27148	1.19461	1.7349	0.566545	0.974111	0.318348	0.434583	0.55487	0.0124623	0.404994	1.58894e-17	0.78662	0.593462	0.320266	1.88803
555.091	1	10.2616	243.94					145.528	159.591	169.249	148.944	136.028	235.6	193.498	0.752089	0.824768	0.874681	0.769745	0.702995	1.21759	0.198257	0.316438	0.186687	0.0374527	0.0556532	0.31298	0.732906	0.767855	0.779088	1.26291	0.914817	0.88229
718.492	1	4.84783	262.568					0.432454	1.29771	0.837027	0.718668	1.40691	0.751947	0.711304	0.607973	1.8244	1.17675	1.01035	1.97793	1.05714	0.277723	0.463562	0.650859	0.973885	0.0158911	0.882019	0.302726	0.756307	0.77887	0.725114	1.04758	0.956499
410.803	2	2.30175	345.345					4.73877	3.25935	7.91444	6.08609	3.01598	1.39627	3.39333	1.39649	0.960515	2.33235	1.79354	0.888795	0.411475	0.551546	0.936969	0.184976	0.106679	0.874239	0.0270475	0.338081	0.150365	0.777113	1.2101	0.112952	1.88803
437.647	1	3.35102	216.999					3.42606	8.98537	6.02581	2.27664	9.93995	8.83658	12.2291	0.280157	0.734755	0.492746	0.186167	0.812814	0.722589	0.0827307	0.627579	0.195415	0.0460774	0.634273	0.526996	0.957912	0.368407	0.775403	1.28271	0.235277	0.519163
162.113	1	0.993817	125.642					12.0582	15.4621	12.3257	15.153	9.67202	13.2188	14.055	0.85793	1.10011	0.876964	1.07812	0.688155	0.940503	0.402895	0.424751	0.156754	0.295338	0.00145316	0.484283	0.440185	0.670405	0.77523	1.09193	1.35328	0.625952
1004.78	1	16.8715	325.541					6.59785	5.38091	2.67586	2.87059	8.24699	2.90643	4.44623	1.48392	1.21022	0.601826	0.645623	1.85483	0.653684	0.379236	0.728035	0.228877	0.297486	0.0288635	0.30556	0.463711	0.193898	0.773205	0.696289	1.09861	0.78302
577.511	1	5.3515	240.024					5.21176	5.73818	5.35039	6.89197	3.72438	3.13202	3.53333	1.47503	1.62401	1.51426	1.95056	1.05407	0.886423	0.235511	0.352265	0.132083	0.00422369	0.757653	0.497907	0.627889	0.695015	0.77217	1.80053	0.132734	1.06114
799.606	1	11.059	277.543					3573.56	3516.7	2967.81	3370.7	2726.21	3171.06	3366.85	1.06139	1.04451	0.881481	1.00114	0.809721	0.941849	0.561672	0.641467	0.18577	0.991197	0.0471538	0.46443	0.334751	0.360305	0.769883	0.0275854	0.957894	0.646724
438.198	1	1.41352	267.99					19.5013	20.6539	21.7399	22.5704	17.2554	33.2032	27.2001	0.716957	0.75933	0.799257	0.829792	0.634387	1.2207	0.131962	0.311722	0.207536	0.260501	0.0477989	0.351824	0.827192	0.762825	0.766942	0.796928	0.951926	0.771818
888.649	1	11.2899	296.92					51.7443	56.2801	60.2976	61.3086	61.6706	69.4716	54.5537	0.948503	1.03165	1.10529	1.12382	1.13046	1.27345	0.620027	0.804887	0.198329	0.158416	0.2055	0.0206862	0.28592	0.186857	0.765841	0.938148	0.621387	1.78647
400.474	1	2.30175	203.48					45.5519	30.7555	22.1967	29.7872	12.5771	34.3541	28.6268	1.59123	1.07436	0.775381	1.04054	0.439346	1.20007	0.157906	0.745716	0.204522	0.81849	0.0132196	0.347161	0.79345	0.23829	0.762756	0.218949	1.22439	0.781726
422.885	1	0.8889	159.906					11.9638	5.00924	7.57981	8.26932	6.31748	5.82691	5.46823	2.18788	0.916062	1.38615	1.51225	1.15531	1.06559	0.31872	0.739154	0.174545	0.0379616	0.661971	0.735493	0.571759	0.281771	0.762237	1.22784	0.186139	0.140457
580.294	1	1.18268	215.389					19.318	12.6181	14.7649	20.0638	13.6969	9.97064	12.0713	1.60033	1.04531	1.22315	1.66211	1.13467	0.825982	0.20524	0.863866	0.225282	0.0236326	0.429797	0.212159	0.733937	0.121817	0.761107	1.39607	0.431964	0.977071
788.532	1	10.4505	279.76					2.05469	6.47888	2.27833	3.56704	1.10701	5.29134	3.96486	0.518226	1.63408	0.574631	0.899664	0.279204	1.33456	0.138172	0.30644	0.188687	0.805943	0.0275478	0.356923	0.877383	0.777232	0.759272	0.208436	1.08569	0.845021
638.617	1	13.815	263.183					3.07119	4.55801	3.53423	5.59078	2.61944	4.22107	5.04181	0.609144	0.904044	0.700984	1.10888	0.519545	0.837215	0.145383	0.756296	0.175351	0.835402	0.0454669	0.477056	0.740912	0.244161	0.759272	0.418411	0.96405	0.610462
412.343	1	1.47648	207.608					1.16605	1.11309	1.03138	27.0145	0.676554	1.55253	0.900361	1.29509	1.23627	1.14552	30.0041	0.751426	1.72434	0.379813	0.435917	0.587548	0.359523	0.366888	0.0402543	1.82501e-17	6.44506e-17	0.756925	0.893485	0.970455	1.37188
527.435	1	3.93862	227.856					1.5848	1.10866	1.18792	1.6224	1.25212	0.960605	0.913582	1.73471	1.21353	1.30029	1.77586	1.37056	1.05147	0.189062	0.599895	0.255888	0.0340816	0.171392	0.859151	0.807422	0.69179	0.756925	1.30245	0.657001	0.457294
400.379	1	2.30175	203.481					3804.85	2646.04	2142.17	2744.53	1403.55	2906.03	2607.41	1.45925	1.01481	0.821571	1.05259	0.538292	1.11453	0.191854	0.930106	0.214362	0.716737	0.0132944	0.490906	0.746479	0.0679279	0.751155	0.334374	1.22307	0.59732
405.373	1	5.83417	206.29		M+H-H2O, M+H			210.626	299.665	248.694	248.196	188.715	301.375	321.939	0.654242	0.930813	0.772487	0.770941	0.586184	0.936125	0.0825376	0.701639	0.21059	0.299113	0.0440227	0.730236	0.963519	0.297811	0.750387	0.673789	1.0366	0.30248
931.777	1	14.0316	311.594					0.828411	1.72705	1.22752	1.7233	1.45913	1.53414	2.24535	0.368946	0.769168	0.546695	0.767499	0.649848	0.683252	0.0305921	0.379661	0.103387	0.408608	0.186758	0.220294	0.860344	0.192486	0.744617	0.54066	0.398203	0.457294
738.513	1	8.45	265.821					16.6919	21.7607	17.8128	27.6595	13.2988	21.2228	22.7333	0.73425	0.957216	0.783556	1.21669	0.584992	0.933556	0.192552	0.802173	0.233939	0.523058	0.0305923	0.701223	0.711825	0.229752	0.738638	0.41294	1.04884	0.29662
620.467	1	6.65942	249.355					176.411	213.598	205.916	216.651	156.07	174.131	168.196	1.04884	1.26994	1.22426	1.28809	0.927902	1.03529	0.801885	0.354394	0.207933	0.0370388	0.555175	0.743291	0.146488	0.72254	0.737397	1.24527	0.302305	0.283317
557.534	1	4.9318	247.558					751.012	687.183	557.141	674.253	411.233	850.744	646.295	1.16203	1.06327	0.862054	1.04326	0.636294	1.31634	0.532227	0.662595	0.209911	0.721097	0.00834517	0.163368	0.365585	0.336857	0.737203	0.295645	1.25228	1.19006
820.588	1	10.0937	279.572					1000.47	1220.42	1121.03	1122.52	835.686	1202.28	1309.3	0.764126	0.932118	0.856202	0.85734	0.638268	0.918257	0.154557	0.692445	0.20539	0.268286	0.0233751	0.51207	0.790716	0.307822	0.734724	0.786143	1.04271	0.568459
299.186	1	2.19683	167.296					508.119	261.709	271.589	346.453	222.099	347.698	324.644	1.56516	0.806141	0.836573	1.06718	0.684132	1.07101	0.176332	0.407964	0.22292	0.60903	0.0390981	0.642555	0.779229	0.635682	0.733171	0.375261	1.04328	0.40453
532.292	1	1.22467	207.528					35.0439	26.6741	26.9228	35.5007	26.1485	20.3955	22.8402	1.53431	1.16786	1.17875	1.55431	1.14484	0.892963	0.218785	0.435475	0.206678	0.0381391	0.162806	0.420285	0.719316	0.592563	0.731937	1.38818	0.647091	0.72339
866.601	1	7.8556	290.892					1.14462	2.671	0.635574	0.534304	1.99922	1.82582	0.970329	1.17962	2.75268	0.655009	0.550643	2.06035	1.88165	0.718815	0.285232	0.232717	0.13302	0.0183729	0.0175017	0.161484	0.719329	0.724142	1.145	0.777893	1.48477
558.979	1	10.2616	243.899					72.9425	79.96	82.1945	68.1318	61.078	149.313	98.0488	0.743941	0.815512	0.838303	0.694877	0.622935	1.52284	0.32336	0.406246	0.213254	0.0643771	0.0399046	0.180869	0.571513	0.637351	0.724001	1.14828	0.971879	1.16683
782.613	1	10.4715	274.391					4.44524	4.42188	3.3359	2.71227	2.40538	3.57496	5.18339	0.857594	0.853086	0.643575	0.523262	0.464055	0.689695	0.673444	0.606465	0.177834	0.054092	0.0291402	0.210308	0.26627	0.341477	0.723897	1.25886	1.03988	1.03747
785.54	1	5.93908	273.282					0.91008	11.1687	2.32644	1.47369	0.574481	2.47747	1.34883	0.674717	8.28027	1.72478	1.09257	0.425909	1.83675	0.2337	0.300746	0.309024	0.805306	0.0497016	0.278	0.250783	0.825232	0.722147	0.428261	0.75864	0.95286
653.337	1	4.51207	244.273					75.5146	42.3634	30.7347	15.5465	34.6123	60.7914	43.9975	1.71634	0.962859	0.698555	0.35335	0.786687	1.3817	0.253061	0.925604	0.218193	0.0172181	0.575719	0.159214	0.657695	0.0822285	0.719151	1.55887	0.290088	1.16746
533.281	1	2.61652	215.826					636.736	461.701	403.478	536.13	364.668	448.826	482.473	1.31973	0.956948	0.836271	1.11121	0.755832	0.930262	0.278406	0.85217	0.216381	0.295482	0.0454245	0.600449	0.6299	0.146726	0.714851	0.69296	0.973946	0.454034
708.809	1	0.930867	163.105					3.09088	2.28981	3.06632	3.34145	2.94905	2.29175	2.06078	1.49986	1.11114	1.48794	1.62145	1.43104	1.11208	0.33655	0.688385	0.062809	0.0102147	0.136375	0.557556	0.498256	2.99952e-17	0.713636	1.45863	0.646318	0.723045
936.806	1	17.1024	318.308					25.2322	20.9897	16.987	17.2964	26.2739	15.9142	19.8516	1.27104	1.05733	0.855697	0.871287	1.32352	0.801657	0.160326	0.751451	0.181023	0.382749	0.0105793	0.14199	0.815164	0.29061	0.71199	0.570167	1.2148	1.18377
488.431	1	2.25978	220.381					121.398	84.6624	66.8687	91.9942	53.0682	96.7087	80.4332	1.5093	1.05258	0.831357	1.14373	0.65978	1.20235	0.197022	0.775337	0.239631	0.321415	0.0346176	0.259979	0.743364	0.209361	0.703623	0.659454	1.05881	0.957996
817.863	2	0.909883	352.048					8.54101	4.28413	3.35098	4.47963	6.1151	4.25216	3.94979	2.16239	1.08465	0.848395	1.13414	1.54821	1.07655	0.120745	0.576412	0.410888	0.619271	0.00992957	0.549591	0.872016	0.263042	0.692902	0.698613	1.13796	0.937174
1027.86	1	17.4171	334.665					2.49598	3.82232	1.79055	2.0604	4.70617	1.55789	2.49424	1.0007	1.53246	0.717874	0.826063	1.88682	0.624595	0.997707	0.235447	0.245064	0.44454	0.0137439	0.129499	1.62239e-17	0.739196	0.692902	0.507588	0.993993	1.01105
444.405	1	2.28077	212.761					852.479	583.657	466.308	605.23	308.473	660.195	557.153	1.53006	1.04757	0.836948	1.08629	0.55366	1.18494	0.175145	0.784952	0.252797	0.553004	0.0142772	0.312257	0.777933	0.211693	0.689004	0.435707	1.20917	0.861558
973.731	1	16.0531	320.034					50.2679	33.5703	15.5851	22.899	51.1052	17.7092	27.0869	1.8558	1.23935	0.575373	0.84539	1.88671	0.65379	0.355867	0.667076	0.25522	0.713388	0.04258	0.366406	0.535962	0.335498	0.68877	0.268438	0.989194	0.798893
309.326	1	1.05678	163.517					3.11328	2.34834	0.630967	2.51674	3.57446	1.51537	1.26097	2.46896	1.86233	0.500383	1.99588	2.83469	1.20175	0.116101	0.389649	0.272832	0.0709817	0.00612935	0.738832	0.961124	0.71206	0.688588	1.29477	1.17448	0.407852
485.343	1	3.79172	212.228					3.2078	3.91288	4.06974	3.7058	7.01729	5.72831	3.64305	0.880528	1.07407	1.11713	1.01723	1.92621	1.5724	0.513329	0.728165	0.424193	0.908957	0.00294302	0.0578253	0.410872	0.485807	0.688588	0.840321	1.27827	1.5872
312.041	1	0.95185	161.661					48.549	26.6244	22.0474	24.8878	33.4072	24.7623	24.8596	1.95293	1.07099	0.886877	1.00114	1.34384	0.996089	0.084866	0.490713	0.247913	0.989189	0.0196638	0.971811	0.99064	0.60924	0.687973	0.29789	1.08289	5.71579e-17
999.741	1	16.137	324.629					6.17813	1.51757	0.568622	1.03066	6.23936	0.832466	1.55069	3.98413	0.978643	0.366691	0.664646	4.02361	0.536837	0.199237	0.978902	0.21766	0.556931	0.00144358	0.382593	0.737502	2.20219e-17	0.684665	0.224523	1.29093	0.815705
804.606	1	2.97328	276.434					9.86635	6.9591	10.9618	14.9477	13.451	5.65245	7.75486	1.27228	0.897386	1.41355	1.92752	1.73452	0.728892	0.466051	0.708431	0.267908	0.0227485	0.332914	0.148993	0.433615	0.247833	0.684354	1.60802	0.534071	1.1478
900.267	3	17.0604	917.107					27.1211	8.60514	2.39772	7.17634	21.372	1.56547	6.31761	4.29293	1.36209	0.37953	1.13593	3.38292	0.247794	0.101442	0.655914	0.267595	0.913739	0.0134575	0.19649	0.934125	0.377174	0.684017	0.0729049	1.11362	1.14844
600.556	1	4.88982	255.447					507.33	462.783	380.009	450.671	303.665	559.395	432.33	1.17348	1.07044	0.878979	1.04242	0.702391	1.29391	0.458688	0.594194	0.245765	0.695417	0.0129623	0.195931	0.433493	0.410291	0.678748	0.314368	1.17324	1.11661
469.314	1	2.61652	213.811					11.7607	6.48434	8.0512	4.36969	6.48631	10.7515	5.91444	1.98846	1.09636	1.36128	0.738817	1.09669	1.81783	0.10337	0.747911	0.213286	0.559759	0.734853	0.0484218	0.939105	0.292226	0.678272	0.423681	0.203159	1.53985
845.788	1	0.930867	177.402					5.1634	4.58109	5.26662	6.69368	4.52821	4.36278	3.86665	1.33537	1.18477	1.36206	1.73113	1.1711	1.12831	0.382973	0.633038	0.188575	0.0279957	0.54908	0.638437	0.449172	0.355271	0.673813	1.30599	0.231483	0.296955
663.496	1	9.58323	254.907					10.3795	6.49222	6.37071	4.21781	24.958	7.85452	8.45562	1.22753	0.7678	0.753428	0.498817	2.95165	0.928911	0.497073	0.363815	0.260487	0.0266324	0.0228463	0.817044	0.399637	0.704122	0.672913	1.35219	1.12944	0.279695
740.594	1	3.01525	287.496					27.2966	26.8625	32.1259	9.08868	4.37974	35.5724	20.6553	1.32153	1.30051	1.55533	0.440017	0.21204	1.72219	0.52811	0.623601	0.245713	0.243399	0.0477449	0.277144	0.354508	0.366255	0.666825	0.780831	0.981697	0.931806
556.882	1	4.9318	247.565					34.8385	28.89	19.3334	30.3038	5.86656	49.9944	25.7018	1.35549	1.12405	0.752221	1.17905	0.228255	1.94517	0.545654	0.682424	0.262943	0.473689	0.00329859	0.115729	0.344559	0.297949	0.663778	0.513753	1.30056	1.33942
476.275	1	2.42767	212.338					3.73976	11.2364	3.34284	1.98543	5.49663	4.69288	2.13596	1.75085	5.26059	1.56503	0.929525	2.57337	2.19708	0.0929608	0.280284	0.264672	0.769654	2.66166e-05	0.0137712	0.836833	0.844951	0.659737	0.36378	1.42721	1.92805
694.834	1	0.909883	200.642					83.0618	40.2089	52.3238	55.8546	74.4236	51.1003	45.2935	1.83386	0.887741	1.15522	1.23317	1.64314	1.1282	0.102949	0.434093	0.254802	0.063621	0.000448584	0.303264	0.937424	0.594746	0.658981	1.22511	1.42636	0.885791
119.085	1	1.62338	113.324					3.79678	2.18	1.83538	2.56539	1.49181	2.07575	1.64793	2.30396	1.32287	1.11375	1.55673	0.905261	1.25961	0.0983825	0.223332	0.401207	0.0422511	0.280824	0.070406	0.8986	0.69179	0.655516	0.83549	0.309713	1.10447
203.092	1	2.19683	167.03					6.24655	3.12347	3.09747	4.05672	2.46908	3.91428	3.86646	1.61557	0.807837	0.801114	1.04921	0.638589	1.01237	0.201532	0.452424	0.149699	0.68764	0.0219177	0.924469	0.755988	0.643236	0.655516	0.109591	1.03721	0.236371
410.762	2	8.82775	314.956					52.084	37.3982	42.8028	37.6583	56.9649	40.871	36.8198	1.41456	1.01571	1.16249	1.02277	1.54713	1.11003	0.163495	0.898352	0.234467	0.889806	0.000765384	0.378269	0.783303	0.0282363	0.65326	0.207946	1.34842	0.712867
358.331	1	1.72832	196.843					17.7377	15.4195	13.5842	11.6829	9.6363	18.9361	16.031	1.10647	0.961857	0.847375	0.728771	0.601106	1.18122	0.641215	0.789051	0.225404	0.0687392	0.0102165	0.536566	0.315097	0.112719	0.650958	1.10718	1.13884	0.57168
968.771	1	16.0531	321.005		M+H-H2O, M+Na			230.748	139.348	82.7474	83.0236	281.394	73.4077	110.045	2.09686	1.26629	0.751942	0.754451	2.55708	0.667071	0.119265	0.380501	0.278647	0.32377	0.000220272	0.167128	0.893491	0.671971	0.64268	0.638806	1.40418	1.1586
718.521	1	5.3515	265.956					50.6095	63.5254	63.6856	61.3726	60.9999	66.9825	58.196	0.869638	1.09158	1.09433	1.05458	1.04818	1.15098	0.427542	0.276739	0.25432	0.419221	0.382735	0.0241792	0.476828	0.812355	0.642486	0.55618	0.437495	1.81821
900.456	1	17.0394	310.778					16.0821	5.12572	1.58931	3.95137	13.3403	0.739682	3.89998	4.12364	1.31429	0.407518	1.01318	3.42061	0.189663	0.0981376	0.689863	0.29102	0.990925	0.0085363	0.163093	0.948009	0.366295	0.636326	0.037041	1.16313	1.21056
672.525	1	3.01525	252.492					40.0236	31.6747	42.5489	55.9354	42.7987	29.9353	34.3044	1.16672	0.923341	1.24033	1.63056	1.24762	0.872637	0.608926	0.710085	0.285748	0.0256159	0.513902	0.467463	0.30455	0.309387	0.634127	1.5604	0.347269	0.627936
351.232	1	1.66537	190.87					19.0169	14.7837	16.9229	13.9991	11.536	16.6092	15.5159	1.22564	0.952811	1.09068	0.902242	0.743492	1.07046	0.396282	0.470802	0.2343	0.188151	0.00826002	0.401976	0.501734	0.508042	0.633619	0.871624	1.1688	0.886536
670.469	1	2.44865	252.508					168.306	126.869	94.1631	147.844	56.7831	96.7264	110.779	1.51929	1.14524	0.85001	1.33459	0.512581	0.873149	0.191971	0.579983	0.287197	0.024088	0.00255096	0.33471	0.755548	0.431191	0.633478	1.33005	1.31503	0.841284
762.057	1	10.5974	273.427					6.14263	6.40129	6.12684	2.4042	2.94029	5.18993	10.7141	0.573321	0.597463	0.571847	0.224395	0.274432	0.484401	0.14024	0.275182	0.277822	0.0091017	0.0292564	0.181216	0.769691	0.798668	0.628359	1.55552	0.990311	1.12703
735.624	1	10.5764	277.951					2.36307	3.34316	3.27751	4.83976	0.914669	3.41431	2.62626	0.899787	1.27298	1.24798	1.84283	0.348278	1.30007	0.597248	0.339786	0.198741	0.115646	0.00158165	0.312413	0.173138	0.840982	0.626794	1.09421	1.19461	0.897814
948.8	1	16.9765	320.152		M+NH4, M+Na			7814.5	5778.17	4443.11	4611.52	7628.73	4168.23	5325.04	1.4675	1.08509	0.83438	0.866006	1.43261	0.782759	0.0809405	0.648315	0.297119	0.527466	0.0224683	0.18291	0.94643	0.352439	0.624026	0.426541	1.0934	1.15089
712.464	1	7.41488	254.552					1.94072	4.17449	3.03294	1.32823	0.53379	2.99325	2.20995	0.878171	1.88895	1.3724	0.601023	0.241539	1.35444	0.747137	0.274518	0.337045	0.46276	0.0354733	0.529056	0.211065	0.898205	0.621878	0.548953	0.975793	0.658308
158.964	1	0.909883	139.615					186.523	106.408	127.27	128.912	166.856	127.966	118.603	1.57267	0.897181	1.07308	1.08692	1.40684	1.07895	0.117096	0.208798	0.312968	0.231006	0.000457208	0.293042	0.912994	0.935801	0.620066	0.808234	1.40699	0.927764
884.611	1	9.919	294.906					9.4452	9.86103	12.2796	12.1361	13.4579	15.3079	9.85077	0.958828	1.00104	1.24656	1.23199	1.36617	1.55398	0.854684	0.99636	0.238801	0.310123	0.165333	0.0257852	0.130967	3.90935e-18	0.617621	0.653765	0.63416	1.73006
584.677	1	5.7922	254.428					4.1736	4.06791	3.41237	4.74728	1.06578	7.99797	3.87928	1.07587	1.04863	0.87964	1.22375	0.274737	2.06172	0.838377	0.836519	0.515102	0.280329	0.00482602	0.155478	0.0632012	0.124417	0.615298	0.551595	1.17841	1.19772
561.283	1	1.20368	212.822					20.0654	17.4999	18.3281	28.8578	15.0233	14.4567	15.0344	1.33463	1.16399	1.21908	1.91945	0.999256	0.961574	0.446973	0.645453	0.312986	0.00658053	0.99636	0.829095	0.436083	0.36232	0.612951	1.53075	9.2451e-18	0.265132
789.56	2	10.6393	440.27					10.8662	9.74261	11.9846	12.5437	10.6139	10.7125	9.62532	1.12892	1.01219	1.24511	1.3032	1.10271	1.11295	0.641586	0.958191	0.292239	0.0328903	0.639348	0.503767	0.302726	1.47443e-17	0.612496	1.33384	0.256966	0.561407
880.832	1	0.909883	183.531		M+H, M+Na			13.0556	5.84077	5.21428	7.52729	9.18737	7.77949	6.35195	2.05538	0.919524	0.820895	1.18504	1.44638	1.22474	0.157673	0.594827	0.303178	0.31616	0.0116261	0.128745	0.82745	0.385941	0.605787	0.777471	1.14149	1.22511
922.712	1	15.6265	310.665					8.49286	2.82084	1.75625	2.02993	7.52117	1.25475	2.8184	3.01336	1.00087	0.623135	0.720239	2.66859	0.445199	0.171195	0.998727	0.337254	0.520046	0.0112004	0.180099	0.756281	3.76198e-17	0.605787	0.356002	1.11341	1.17737
802.809	2	0.930867	342.554					10.8037	8.92767	9.70041	11.8977	9.76611	9.25433	7.92362	1.36348	1.12672	1.22424	1.50155	1.23253	1.16794	0.311266	0.501093	0.292563	0.0250797	0.283004	0.363626	0.638188	0.610505	0.603452	1.43292	0.563477	0.915719
904.564	1	5.28855	292.76					0.624074	1.65419	1.10955	1.07604	0.37281	2.85065	1.65999	0.37595	0.996503	0.668409	0.648219	0.224585	1.71726	0.086692	0.994196	0.360678	0.379122	0.0375693	0.387676	0.937033	0.151261	0.601543	0.553995	1.08257	0.756299
455.355	1	8.30312	216.745					16.3734	12.945	11.5704	14.0444	9.57282	19.3609	13.3713	1.22452	0.968115	0.865311	1.05034	0.715921	1.44794	0.386598	0.88982	0.24815	0.623801	0.0193867	0.0347415	0.536757	0.128978	0.594697	0.394164	1.08538	1.67821
748.547	1	5.91812	272.417					659.563	874.298	922.202	903.554	600.341	980.21	827.022	0.797516	1.05716	1.11509	1.09254	0.725907	1.18523	0.168401	0.641359	0.311784	0.486189	0.0228464	0.188362	0.762442	0.359081	0.594693	0.472859	1.1135	1.10397
747.827	2	0.930867	332.978					6.46674	3.55058	3.94142	4.68017	5.16063	3.86852	2.94468	2.19608	1.20576	1.33849	1.58937	1.75253	1.31373	0.104821	0.396565	0.118398	0.0200921	0.00705378	0.0827169	0.901125	0.714478	0.593781	1.22723	1.14595	1.48477
806.632	1	3.43497	290.194					4.86451	10.6701	5.88787	7.71321	3.50304	10.7685	8.36716	0.581382	1.27523	0.703689	0.921843	0.418665	1.287	0.260272	0.459437	0.289575	0.867608	0.0476054	0.389332	0.619729	0.577762	0.593006	0.126635	0.948417	0.777673
418.222	1	1.30858	191.273					34.2158	27.708	23.2375	24.0813	26.6454	30.958	24.9743	1.37004	1.10946	0.930456	0.964243	1.06691	1.23959	0.244622	0.345504	0.347148	0.745788	0.460612	0.0221633	0.702393	0.785977	0.591965	0.37519	0.382305	1.80985
918.755	1	16.0741	311.658		M+NH4, M+Na			1505.48	798.019	500.691	520.524	1529.46	412.878	707.402	2.12818	1.1281	0.707789	0.735825	2.16207	0.583654	0.107781	0.702944	0.324945	0.42807	0.00426315	0.171111	0.902102	0.295775	0.591065	0.519605	1.24846	1.18915
975.742	1	16.0741	320.025					5.20368	2.65372	1.25472	1.84383	5.6799	1.213	2.43443	2.13753	1.09008	0.515405	0.757398	2.33315	0.498268	0.400568	0.88028	0.298251	0.606436	0.0273667	0.286805	0.475478	0.257583	0.590545	0.480142	1.02606	0.744007
942.755	1	15.8154	315.406		M+NH4, M+Na			357.261	175.649	109.598	106.226	390.921	85.7595	155.898	2.29164	1.1267	0.703011	0.681381	2.50755	0.550101	0.131561	0.703042	0.326843	0.321107	0.00124239	0.144136	0.86039	0.291435	0.586272	0.646282	1.3131	1.25881
812.556	1	7.47787	283.875					4.76104	17.1365	6.84351	5.01396	4.17954	8.0121	5.7762	0.82425	2.96673	1.18478	0.868036	0.72358	1.38709	0.265516	0.248628	0.396467	0.251964	0.0123529	0.201328	0.651554	0.904672	0.585714	1.20964	1.03881	1.10176
692.836	1	0.8889	200.654					259.082	131.871	162.808	176.861	234.504	165.609	145.345	1.78253	0.907297	1.12015	1.21683	1.61343	1.13942	0.0970837	0.455277	0.317955	0.0657179	0.000384942	0.23678	0.952362	0.56764	0.583909	1.21535	1.4121	1.004
674.463	1	2.72147	242.901		M+H, M+NH4, M+Na			1124.85	830.743	645.841	1041.82	699.309	752.968	778.711	1.44451	1.06682	0.829372	1.33788	0.898033	0.966942	0.192658	0.793415	0.319919	0.0496313	0.484109	0.837504	0.7432	0.20413	0.582644	1.21108	0.366768	0.179702
920.77	1	16.4098	313.587		M+NH4, M+Na			4615.35	2680.96	1854.39	1903.23	4545.65	1588.37	2400.26	1.92285	1.11695	0.77258	0.792929	1.89382	0.66175	0.0765193	0.672739	0.334589	0.487874	0.00987575	0.165833	0.976081	0.326593	0.580877	0.457545	1.14083	1.20549
346.042	1	1.0148	157.375					10.9748	20.4199	21.5156	25.6515	13.4362	17.6244	18.4621	0.59445	1.10604	1.16539	1.38941	0.727772	0.954625	0.0653329	0.644012	0.312378	0.0358765	0.0937131	0.843529	0.99361	0.306731	0.573701	1.24644	0.847542	0.173095
554.224	1	1.18268	210.12					4.9065	4.93901	3.21624	4.00961	4.21045	6.49039	3.98901	1.23001	1.23815	0.806275	1.00516	1.05551	1.62707	0.43046	0.337783	0.387059	0.987807	0.798842	0.0473488	0.331147	0.692946	0.567339	0.0961229	1.85841e-17	1.53605
363.306	1	3.72877	193.711					180.612	387.028	286.484	117.342	95.5591	338.561	211.98	0.852021	1.82577	1.35146	0.553549	0.450792	1.59713	0.560678	0.217186	0.337366	0.0911837	0.0451001	0.201654	0.340133	0.953458	0.565789	1.09802	1.0086	1.09085
686.183	1	6.78533	229.095		M+H, M+NH4			5556.39	306.112	2200.14	35.3711	55.1528	32.0414	28.3446	196.03	10.7996	77.6209	1.2479	1.94579	1.13042	0.359399	0.249998	0.357846	0.0540704	0.000353804	0.788082	0.54429	0.911537	0.565332	1.19843	1.41496	0.249137
1001.76	1	16.5358	325.555					39.365	14.9236	6.51193	8.26465	40.8396	7.69234	10.9652	3.59	1.361	0.593874	0.753719	3.72449	0.701525	0.108407	0.613992	0.361439	0.619137	0.000361885	0.503088	0.909109	0.362812	0.562403	0.361578	1.40184	0.604943
800.834	2	0.909883	345.77					10.8562	5.93283	5.72178	7.86068	9.12583	7.78791	6.54003	1.65996	0.907157	0.874886	1.20193	1.39538	1.19081	0.14774	0.478697	0.397638	0.24152	0.0130315	0.154954	0.832721	0.594481	0.559026	1.09762	1.15153	1.42733
777.596	1	10.8072	276.595					1.22927	1.3977	1.79912	1.29655	0.976284	1.19786	1.73757	0.707464	0.804395	1.03542	0.746182	0.561866	0.689386	0.0869443	0.370133	0.835377	0.134868	0.0465299	0.0383244	0.596983	0.618756	0.559026	0.80568	0.719709	0.901796
936.307	1	15.1439	270.334					0.376188	0.159106	0.43897	0.0805724	0.235834	0.230937	0.234499	1.60422	0.678495	1.87195	0.343594	1.00569	0.984812	0.324693	0.181936	0.43189	0.00226239	0.976871	0.969049	0.539992	0	0.559026	0	0	0.815705
601.326	1	2.32272	237.32					0.347766	0.341254	0.229661	0.209377	28.154	9.57321	0.24991	1.39157	1.36551	0.918974	0.83781	112.656	38.3066	0.568688	0.453418	0.825378	0.686954	1.48065e-05	0.000220848	5.70015e-17	0.461193	0.559026	0.905561	1.58144	2.57477
713.415	1	2.46963	261.465					1.72467	1.31023	1.06107	0.818832	244.49	104.466	1.15691	1.49076	1.13253	0.917163	0.707776	211.33	90.298	0.648023	0.738854	0.796256	0.297843	0.000570168	0.000660921	0.0828753	7.66465e-17	0.559026	0.625828	1.48977	2.49451
421.293	1	2.61652	206.038					0.764547	0.620978	1.06206	1.34598	0.875508	0.673666	0.500634	1.52716	1.24038	2.12144	2.68854	1.7488	1.34563	0.176283	0.606627	0.0767999	0.000466804	0.0856176	0.457248	0.344668	0.405071	0.559026	1.19499	0.719709	5.54433e-18
604.393	1	4.72193	233.524					0.98225	0.628326	0.91385	0.766876	1.65437	0.70076	0.663891	1.47953	0.94643	1.37651	1.15512	2.49193	1.05554	0.427421	0.902796	0.358727	0.723829	0.0300022	0.894134	0.589747	4.72904e-17	0.559026	0.591882	0.896529	0.37883
753.588	1	6.84827	274.574					0.789903	1.00806	0.927026	1.05082	0.78632	1.11741	1.1778	0.670661	0.855887	0.787085	0.892189	0.667619	0.948732	0.10033	0.451932	0.151926	0.489135	0.0273654	0.718564	0.731152	0.978339	0.559026	0.154305	0.485228	2.44619e-18
922.785	1	16.7876	315.505					10570.4	8208.47	6553.8	6623.02	10604.1	5895.84	7495.24	1.41028	1.09516	0.874396	0.883631	1.41477	0.786611	0.068614	0.541376	0.347881	0.54249	0.0121635	0.13266	0.982837	0.470045	0.558417	0.409065	1.13992	1.265
864.703	1	15.2908	302.083					114.336	74.8557	50.2322	50.3015	117.213	40.5327	65.4251	1.74759	1.14414	0.767782	0.768841	1.79156	0.619528	0.177874	0.618078	0.368133	0.407528	0.0169163	0.181926	0.759336	0.376584	0.553793	0.557245	1.14447	1.15345
854.571	1	7.8346	285.748					457.962	344.908	350.309	389.383	474.872	406.391	382.26	1.19804	0.902286	0.916415	1.01863	1.24227	1.06312	0.338526	0.358192	0.34719	0.896493	0.0214365	0.550602	0.556848	0.696328	0.551577	0.100189	1.05111	0.526895
614.395	1	3.8337	240.924					10.6935	9.9674	8.88189	11.7462	6.99559	9.21506	10.6912	1.00021	0.932296	0.830763	1.09867	0.654329	0.861926	0.999338	0.720712	0.313909	0.517657	0.0485039	0.398845	9.87888e-18	0.127011	0.550097	0.470488	0.895449	0.659802
588.337	1	2.32272	224.655					25.9262	16.6121	13.8741	17.7024	6.19711	12.3421	15.9547	1.62499	1.0412	0.869593	1.10954	0.388419	0.773573	0.196296	0.872874	0.383681	0.423315	0.00191816	0.298067	0.739611	0.095434	0.549426	0.567795	1.39466	0.930999
678.561	1	7.43588	269.604					128.959	147.827	116.793	151.775	91.3524	132.894	136.122	0.947376	1.08599	0.857999	1.11499	0.671105	0.976285	0.804943	0.617331	0.354964	0.616644	0.0363321	0.851091	0.143403	0.383676	0.545815	0.349273	1.04672	0.164096
700.15	1	6.11378	249.93					40.5587	45.0356	34.2309	44.7332	26.681	42.8094	42.0432	0.96469	1.07117	0.814185	1.06398	0.634609	1.01822	0.92912	0.767531	0.348006	0.690729	0.0444658	0.952741	0.052984	0.230242	0.541971	0.27963	0.956156	0.068489
471.337	1	3.43497	216.532					15.2806	25.4103	16.1872	8.62295	5.46367	20.6522	12.5628	1.21634	2.02266	1.28851	0.686389	0.434909	1.64392	0.655937	0.267997	0.372201	0.282684	0.0289976	0.0661816	0.243028	0.87255	0.539328	0.678926	1.11167	1.47834
160.043	1	1.07775	177.022					6.87488	3.05536	2.50857	5.81923	12.1607	3.22115	3.69768	1.85924	0.826289	0.678417	1.57375	3.28874	0.871126	0.102913	0.665473	0.38097	0.105449	0.000587529	0.762055	0.871941	0.394397	0.536626	1.02416	1.33925	0.2573
782.537	1	5.45643	275.48					1.27386	4.14636	2.13769	1.51775	1.09161	2.92679	1.947	0.654271	2.12962	1.09794	0.779534	0.560666	1.50323	0.118206	0.223721	0.645306	0.255778	0.0317353	0.131483	0.589747	0.975936	0.535227	0.654892	1.04758	1.41547
858.532	1	7.1211	281.502					107.758	145.208	130.039	137.674	106.265	123.019	144.588	0.745275	1.00429	0.899376	0.952179	0.734951	0.850826	0.106406	0.973635	0.367534	0.687827	0.0388838	0.192979	0.869847	0.0346654	0.534301	0.277353	1.01685	1.12266
790.561	1	6.2397	278.674					212.481	153.562	147.197	135.717	212.01	177.916	165.964	1.28029	0.925276	0.886922	0.81775	1.27745	1.07202	0.307622	0.624006	0.36683	0.142241	0.0135824	0.501409	0.595434	0.379249	0.532731	0.925356	1.15439	0.595067
646.895	1	0.972817	200.93					10.325	18.461	16.53	14.5253	5.65328	12.3181	12.9916	0.794749	1.421	1.27236	1.11805	0.43515	0.948165	0.451257	0.430384	0.371264	0.6137	0.0310417	0.867491	0.438007	0.602352	0.525056	1.02915	1.07876	0.185127
417.338	1	3.72877	204.659					156.777	129.446	127.516	95.4848	64.3105	211.925	153.564	1.02092	0.842947	0.830375	0.621791	0.418786	1.38004	0.930171	0.446967	0.371872	0.0736933	0.0128591	0.119265	0.0526773	0.576939	0.524107	1.112	1.20981	1.28307
625.424	1	2.74245	243.28					8.17053	6.25321	3.86627	7.42735	3.96851	4.67352	4.85325	1.68352	1.28846	0.796636	1.53039	0.817703	0.962968	0.0874845	0.233724	0.370156	0.0352564	0.347683	0.87313	0.964215	0.950394	0.516441	1.31623	0.431964	0.123099
586.037	1	5.51938	254.415					24.7937	27.8709	16.2845	21.8213	8.53966	36.3056	20.7954	1.19227	1.34024	0.783079	1.04933	0.410651	1.74585	0.63633	0.362292	0.370074	0.840982	0.0280832	0.104038	0.288132	0.716918	0.516112	0.187767	1.10325	1.37057
701.219	3	6.11378	736.587					16.6686	18.7771	15.3702	21.5673	12.0802	18.538	18.5214	0.899963	1.0138	0.829857	1.16445	0.652226	1.00089	0.783791	0.943821	0.343627	0.276929	0.0392258	0.997379	0.174709	0.0720589	0.510605	0.74375	0.951945	3.18399e-18
254.248	1	1.41352	170.32					258.579	221.97	208.132	189.932	172.81	230.631	220.368	1.17339	1.00727	0.944474	0.861882	0.784185	1.04657	0.467497	0.920354	0.388474	0.0818535	0.00735158	0.575114	0.43346	0.0889252	0.506809	1.06447	1.2432	0.501251
347.627	1	1.64437	194.023					14.2285	9.69587	10.8184	8.25284	9.29212	13.1344	9.15263	1.55459	1.05935	1.182	0.90169	1.01524	1.43505	0.241811	0.786127	0.332048	0.638026	0.922854	0.0299476	0.649473	0.124923	0.505195	0.29728	0.0588819	1.69928
925.146	1	17.2703	317.411					20.1153	9.81812	4.16666	5.19775	21.4289	2.25206	7.13805	2.81804	1.37546	0.583725	0.728175	3.00207	0.315501	0.0879981	0.555636	0.382844	0.727278	0.0028403	0.163614	0.964477	0.511495	0.5017	0.199852	1.28443	1.12245
433.335	1	3.03623	204.421					36.5305	60.4237	57.243	29.4274	26.0648	68.312	44.7992	0.815428	1.34877	1.27777	0.656874	0.581815	1.52485	0.292609	0.441216	0.409014	0.048608	0.02104	0.0244604	0.615986	0.593473	0.501296	1.22731	1.09554	1.73383
978.809	1	7.72967	333.974					6.15145	7.04095	7.066	6.07324	9.50752	6.29685	5.80673	1.05937	1.21255	1.21686	1.0459	1.63733	1.08441	0.856007	0.53899	0.433403	0.886991	0.0367143	0.790127	0.100431	0.377861	0.501149	0.153272	1.00869	0.233227
770.577	1	12.1151	272.277					2.51938	3.32225	2.72957	3.44899	1.76929	2.78508	2.93043	0.859731	1.13371	0.931458	1.17696	0.603766	0.9504	0.460341	0.420611	0.582112	0.318651	0.00430465	0.745722	0.351234	0.789127	0.495524	0.815425	1.1322	1.56177e-17
851.592	1	7.41488	286.812					2.10758	2.88167	3.09371	2.49119	2.49784	6.42457	3.72956	0.565102	0.772658	0.82951	0.667958	0.669742	1.72261	0.0527604	0.312216	0.424129	0.0987341	0.0757958	0.00664325	0.93216	0.58122	0.495524	0.960971	0.70423	1.93831
392.364	1	1.66537	202.157					104.822	80.0575	73.4984	77.8415	64.0467	104.369	80.6449	1.29979	0.992716	0.911383	0.965238	0.794182	1.29418	0.299704	0.94005	0.397353	0.727096	0.0456004	0.0853679	0.607768	0.0336294	0.493133	0.368415	0.999066	1.42829
930.608	1	8.28213	298.737					6.44797	1.26732	1.20583	2.71444	63.4115	1.31686	1.9323	3.33695	0.655862	0.624041	1.40478	32.8167	0.681498	0.0893466	0.432726	0.37266	0.327645	0.0038306	0.513641	0.984801	0.756307	0.491158	0.83921	1.3667	0.752659
789.476	1	10.5554	277.603					68.0668	118.435	117.884	124.553	60.399	116.263	103.627	0.656845	1.1429	1.13758	1.20194	0.582851	1.12194	0.252389	0.655316	0.409007	0.510238	0.0429225	0.559683	0.651699	0.349021	0.488263	0.455454	0.962953	0.508212
595.381	1	2.3647	219.304					2.62005	2.99677	3.17133	2.6552	1.22257	1.61871	2.58697	1.01279	1.15841	1.22589	1.02637	0.472586	0.625715	0.960135	0.527979	0.372645	0.90708	0.0247192	0.105492	6.48237e-18	0.577458	0.485975	0.778825	1.16337	1.41547
455.346	2	2.88935	357.554					1.48631	1.08353	1.6694	2.11088	1.96284	0.825474	0.968098	1.53529	1.11924	1.72441	2.18044	2.02753	0.852676	0.205167	0.743245	0.248956	0.0272619	0.204906	0.626124	0.699485	8.05573e-19	0.485975	1.49647	0.479806	0.780978
801.614	1	11.059	279.681					176.816	186.366	161.954	176.796	145.531	172.343	171.753	1.02948	1.08508	0.942948	1.02936	0.847329	1.00344	0.717984	0.295277	0.410717	0.709982	0.0408454	0.951898	0.215478	0.804507	0.48342	0.249257	0.965326	0.0457301
359.19	1	4.86885	177.95					17.6091	13.6231	11.388	15.0143	10.2286	17.9209	13.1831	1.33573	1.03338	0.863835	1.1389	0.775883	1.35938	0.192932	0.874072	0.361425	0.254878	0.0919062	0.038336	0.731403	0.18713	0.481295	0.834084	0.725537	1.63062
903.668	1	4.86885	309.786					8.15871	19.3875	14.6037	5.89663	6.53519	11.7222	11.8136	0.690619	1.64111	1.23617	0.499138	0.553191	0.99226	0.263792	0.268145	0.405736	0.0422356	0.0400242	0.970384	0.659682	0.863323	0.479722	1.25436	1.07801	0.119214
462.277	1	2.3857	209.722					5.77771	5.57705	5.29715	5.67431	96.1471	33.8068	4.13644	1.39678	1.34827	1.28061	1.37179	23.2439	8.17293	0.300306	0.341441	0.349608	0.293249	4.62444e-05	4.08429e-06	0.624546	0.784977	0.478722	0.700074	1.56072	2.62556
390.582	1	1.66537	202.188					71.0937	51.3145	46.746	50.7524	36.1782	77.5501	54.5095	1.30424	0.941386	0.857575	0.931075	0.663705	1.42269	0.375249	0.727654	0.406248	0.671956	0.0456911	0.0747242	0.516392	0.25418	0.473971	0.408867	0.9896	1.4539
625.3	1	6.84827	235.868					740.654	562.185	454.554	567.62	415.031	855.025	522.183	1.41838	1.07661	0.870487	1.08701	0.7948	1.6374	0.265291	0.788812	0.428764	0.399313	0.112052	0.0414757	0.651565	0.212271	0.471312	0.574065	0.77658	1.69813
351.233	1	1.81225	171.403					2.46823	3.21963	3.05137	2.13027	3.87745	2.37925	3.95996	0.623298	0.813048	0.770556	0.537954	0.979164	0.600827	0.0682514	0.312966	0.216242	0.0224397	0.920326	0.0372736	0.786329	0.63483	0.467184	1.16652	0.101579	1.46827
616.364	1	2.61652	232.156					44.7104	31.1687	27.3416	38.7451	24.758	26.6323	30.1148	1.48467	1.035	0.907913	1.28658	0.822121	0.884357	0.133691	0.896991	0.443043	0.037781	0.114635	0.370752	0.859768	0.0962257	0.464173	1.24187	0.800353	0.752574
455.31	1	2.57457	209.813					152.307	225.361	167.545	102.066	59.7796	240.43	136.447	1.11624	1.65164	1.22791	0.748028	0.438116	1.76208	0.710153	0.211108	0.43738	0.39535	0.0309598	0.0937679	0.214588	0.956236	0.462734	0.593321	1.06845	1.40011
385.342	1	4.02942	197.841					236.909	245.157	211.792	204.67	153.403	272.855	241.506	0.980963	1.01512	0.876965	0.847474	0.635191	1.12981	0.932592	0.92637	0.449188	0.463203	0.0364286	0.447184	0.0482842	0.0724563	0.450248	0.49851	1.05599	0.656315
716.552	1	2.99427	260.301					32.5599	26.772	36.4892	47.1913	36.3987	28.1126	31.2675	1.04133	0.856225	1.167	1.50928	1.1641	0.8991	0.891047	0.450066	0.448381	0.0347804	0.671419	0.53523	0.0838402	0.566523	0.447251	1.53417	0.235242	0.511722
797.629	1	3.72877	285.019					274.507	611.895	220.284	161.191	96.8199	430.458	270.52	1.01474	2.26192	0.814298	0.595855	0.357902	1.59122	0.962651	0.366644	0.458603	0.156604	0.0290884	0.125536	0.0284201	0.714155	0.445443	0.903583	1.09179	1.27202
936.805	1	17.2913	318.308					2.51281	2.28378	1.63573	1.82326	2.82769	1.82378	1.93734	1.29704	1.17882	0.844319	0.941118	1.45958	0.941385	0.263872	0.373124	0.483759	0.831523	0.0179169	0.788362	0.519413	0.276716	0.437011	0.539223	0.702364	0.637666
584.923	1	5.51938	254.426					116.589	127.653	86.5303	99.0368	52.7186	160.733	100.628	1.15861	1.26856	0.859899	0.984184	0.523894	1.5973	0.673991	0.320739	0.464625	0.935829	0.0263214	0.138238	0.24653	0.756622	0.434534	0.200497	1.08797	1.26176
660.909	1	0.972817	205.11					29.2441	26.9398	29.4229	30.5676	14.9265	23.2698	24.9955	1.16997	1.07779	1.17713	1.22292	0.597167	0.930961	0.626387	0.852776	0.477025	0.209819	0.0388088	0.782803	0.266016	0.150275	0.432406	0.963005	1.04195	0.260896
546.306	1	1.20368	210.194					104.28	79.5783	78.5194	108.966	70.314	73.999	70.8661	1.47151	1.12294	1.108	1.53764	0.992209	1.04421	0.260129	0.540487	0.47279	0.0152806	0.946647	0.717356	0.662461	0.474909	0.429586	1.45032	0.0315378	0.316438
892.739	1	15.8154	306.898		M+NH4, M+Na			1379.61	808.559	559.379	547.814	1287.04	411.54	719.659	1.91704	1.12353	0.777283	0.761213	1.78841	0.571855	0.15266	0.735314	0.483748	0.509856	0.040658	0.198278	0.802638	0.262705	0.423788	0.436045	0.982372	1.1195
692.429	1	2.34372	263.888					4.15685	1.63737	2.34672	0.305059	415.481	167.372	1.62472	2.5585	1.00779	1.44438	0.187761	255.724	103.016	0.436575	0.988583	0.54528	0.100878	0.000873775	0.00229405	0.441705	0.278579	0.418367	1.00644	1.4689	2.3648
994.597	1	2.86835	332.068		M+H, M+Na			41.3584	51.3827	37.7451	59.1164	25.3847	38.9575	40.8628	1.01213	1.25744	0.923702	1.4467	0.621217	0.953374	0.957529	0.344109	0.493723	0.137353	0.00874583	0.6726	0.0318132	0.756895	0.417868	0.994127	1.20437	0.389925
526.96	1	0.972817	183.861					16.2946	18.5121	22.4771	26.0696	7.42069	28.1279	29.0826	0.560286	0.636534	0.77287	0.896398	0.255159	0.967173	0.239086	0.300241	0.482467	0.730401	0.0407714	0.929205	0.656269	0.781479	0.417456	0.718731	1.046	0.0685711
361.275	1	2.23878	209.969					22.9914	66.8497	20.7139	15.9663	10.344	22.185	17.2216	1.33504	3.88174	1.20279	0.92711	0.600643	1.28821	0.355739	0.281285	0.467554	0.718278	0.0328892	0.377534	0.518876	0.850085	0.412323	0.355431	1.02317	0.748221
526.294	1	2.2178	210.388					194.826	420.861	125.883	91.465	130.57	179.483	146.741	1.32769	2.86805	0.857859	0.62331	0.889797	1.22313	0.400246	0.350073	0.491385	0.0208189	0.401427	0.400177	0.493337	0.742174	0.412197	1.36102	0.429736	0.735616
428.392	1	3.35102	211.6					235.228	174.411	153.452	169.767	99.4251	213.896	168.448	1.39645	1.0354	0.91098	1.00783	0.590244	1.26981	0.110442	0.870958	0.496377	0.956372	0.0130848	0.232465	0.883555	0.127571	0.406754	0.233269	1.19579	1.02071
714.498	1	2.46963	260.315					30.0959	21.7506	16.2239	26.3524	5.30858	11.8281	18.6074	1.61741	1.16892	0.871906	1.41623	0.285293	0.635664	0.151161	0.595697	0.495781	0.0509137	0.00283421	0.052335	0.818632	0.417691	0.399956	1.19821	1.35354	1.60452
600.556	1	4.67997	256.616					406.506	365.469	265.518	293.215	196.351	454.587	296.702	1.37008	1.23177	0.8949	0.98825	0.661779	1.53214	0.227796	0.275927	0.506585	0.938529	0.0390304	0.106968	0.688994	0.822454	0.397909	0.22434	1.03075	1.36288
557.986	1	4.72193	247.554					49.1601	48.5942	33.9762	38.6583	18.3743	63.9489	39.8628	1.23323	1.21903	0.852328	0.969782	0.460938	1.60422	0.433054	0.418012	0.491978	0.890031	0.0244447	0.118954	0.44199	0.605324	0.392645	0.231358	1.10434	1.30367
750.874	2	0.8889	339.52					9.10658	3.34794	3.65611	4.65631	4.85461	3.5322	3.08675	2.95022	1.08462	1.18445	1.50848	1.57272	1.14431	0.139381	0.738214	0.446206	0.0301225	0.0367737	0.555642	0.85026	0.153731	0.390393	1.27127	0.984994	0.193737
578.492	1	8.17718	244.922					318.592	230.614	209.697	214.921	283.423	229.561	220.666	1.44378	1.04508	0.950294	0.973965	1.2844	1.04031	0.103126	0.597585	0.511754	0.784284	0.00674707	0.614697	0.942637	0.407567	0.387073	0.25312	1.20083	0.436141
899.235	1	17.0814	309.809					166.842	102.648	67.6968	63.4929	166.838	46.6115	86.2452	1.93451	1.19018	0.784934	0.73619	1.93446	0.540453	0.163722	0.626845	0.526109	0.624624	0.021073	0.214862	0.78133	0.366326	0.382977	0.326453	1.10568	1.05748
734.616	1	11.7096	276.876					7.46273	8.88631	8.4979	10.327	6.7858	10.569	9.97106	0.748439	0.89121	0.852257	1.0357	0.680549	1.05997	0.204084	0.427942	0.343664	0.869032	0.00654405	0.651958	0.621581	0.469618	0.379342	0.241522	1.0881	0.693411
626.846	1	0.909883	189.265		M+H-H2O, M+Na			103.762	55.8112	65.8694	75.1432	93.3322	69.1248	61.1302	1.69739	0.91299	1.07753	1.22923	1.52678	1.13078	0.115187	0.479398	0.52158	0.064307	0.00164494	0.258491	0.905902	0.546808	0.377142	1.22531	1.30838	0.96564
486.479	2	4.19728	455.535					54.4495	58.6872	41.3826	43.6675	21.8197	74.0116	47.8651	1.13756	1.2261	0.864569	0.912305	0.455859	1.54625	0.657476	0.370041	0.514379	0.727063	0.0308608	0.218662	0.257978	0.693091	0.375261	0.333555	1.08628	1.05481
896.798	1	0.909883	181.938					29.2609	10.7504	14.7384	17.2494	27.903	16.2436	13.0108	2.24897	0.826269	1.13278	1.32578	2.14461	1.24847	0.12001	0.353191	0.559462	0.119561	0.000173308	0.195737	0.890578	0.68391	0.371677	1.04835	1.45217	1.11379
693.529	1	11.7726	262.745					2.28439	4.80629	2.57145	1.92522	2.9002	4.29686	2.22433	1.027	2.16078	1.15606	0.865527	1.30385	1.93176	0.944148	0.319639	0.621127	0.652972	0.387342	0.0358633	0.100909	0.739476	0.369179	0.330689	0.507896	1.74794
762.822	1	0.8889	205.954					71.6066	35.2117	42.9125	47.1731	68.7751	45.5876	39.5144	1.81217	0.891112	1.086	1.19382	1.74051	1.1537	0.116705	0.443019	0.551665	0.146579	0.000389518	0.252254	0.903413	0.56806	0.368914	0.987587	1.44053	0.978846
784.539	1	5.89712	278.711		M+H, M+NH4			15.5524	61.1997	25.6804	23.0366	11.4013	33.1647	22.9377	0.678028	2.66808	1.11957	1.00431	0.497055	1.44586	0.113416	0.269602	0.542947	0.98448	0.0110279	0.24236	0.831833	0.876014	0.367724	0.303157	1.19387	1.04169
646.488	1	3.98058	253.871					53.2279	43.792	38.3212	49.3617	35.4843	51.3667	40.6639	1.30897	1.07693	0.942389	1.2139	0.872625	1.2632	0.150002	0.693964	0.55987	0.0278974	0.139867	0.149935	0.827617	0.31065	0.367627	1.27344	0.71926	1.2471
899.126	1	17.0814	310.785					128.11	87.2139	62.0442	55.1249	124.368	45.1451	75.1652	1.70439	1.1603	0.825439	0.733383	1.65459	0.600612	0.165289	0.620461	0.546018	0.528505	0.0471222	0.211162	0.772272	0.376509	0.366471	0.42438	0.978807	1.06812
718.546	1	10.4924	264.831					3.51067	3.57358	4.86591	5.0771	2.04959	5.46507	4.42758	0.792909	0.807118	1.099	1.1467	0.462914	1.23432	0.517129	0.38223	0.69532	0.501472	0.0236789	0.489905	0.40849	0.505212	0.363615	0.548245	0.975394	0.726295
695.584	1	3.47692	273.889					3.90468	0.622275	0.393232	0.995487	3.36913	0.396401	0.815621	4.78737	0.762946	0.482126	1.22053	4.13075	0.486011	0.0939968	0.726335	0.408114	0.764851	0.00152028	0.412928	0.927518	0.423633	0.363615	0.389063	1.29589	1.0413
312.325	1	4.26025	282.555					1.33295	1.36956	1.3835	1.62515	0.733996	1.97925	1.79181	0.743911	0.764345	0.772127	0.90699	0.40964	1.10461	0.485955	0.515441	0.416919	0.768583	0.0495275	0.752466	0.533958	0.361276	0.363615	0.363	0.783198	1.07601e-17
535.171	1	5.24657	211.688		M+H-H2O, M+H, M+Na			5.45389	0.162183	0.537933	0.106217	0.0243691	1.72237	0.268628	20.3028	0.603746	2.00252	0.395407	0.090717	6.41172	0.375651	0.433227	0.61701	0.101891	0.0236582	0.29949	0.524352	2.01016e-17	0.363615	0.620215	0.485228	0.915719
502.293	1	2.23878	207.837		M+H, M+Na			488.3	1143.36	372.182	303.127	297.566	510.824	426.311	1.14541	2.682	0.87303	0.711047	0.698003	1.19824	0.657968	0.358115	0.546935	0.0776467	0.0375301	0.405142	0.25891	0.729483	0.362451	1.0889	1.00599	0.724765
789.88	2	0.8889	348.994					8.71556	4.16198	3.58448	4.40912	7.58075	4.92662	4.47226	1.9488	0.93062	0.801492	0.985882	1.69506	1.1016	0.171506	0.734323	0.4232	0.95263	0.00988262	0.638431	0.82124	0.146659	0.356818	0.817022	1.19952	0.32569
486.336	1	3.87567	217.706					0.870656	0.620709	0.728977	0.711879	6.35287	0.684791	0.660039	1.3191	0.940412	1.10444	1.07854	9.62498	1.0375	0.431689	0.813205	0.684789	0.74905	0.000686698	0.870913	0.250783	4.91117e-18	0.356818	0.0723239	1.49107	0.520652
641.337	1	6.80632	240.703					14.1476	7.14079	11.2405	21.1768	28.3841	11.2535	14.4508	0.979018	0.494145	0.777843	1.46544	1.96419	0.778745	0.959261	0.255395	0.585643	0.331826	0.0308071	0.593893	0.0327528	0.850236	0.356818	0.708311	1.03668	0.458165
517.516	1	4.7639	236.918					25.6107	25.1654	16.8552	17.7959	7.79203	28.546	19.2948	1.32734	1.30425	0.87356	0.922311	0.40384	1.47946	0.31353	0.313792	0.568124	0.767129	0.0190363	0.273073	0.560945	0.735866	0.353802	0.280853	1.16515	0.951206
854.578	1	8.32412	285.748					6.82385	4.55386	4.54253	3.96216	8.88424	4.27125	4.02232	1.6965	1.13215	1.12933	0.985043	2.20874	1.06189	0.175417	0.534604	0.549289	0.944836	0.00393848	0.747488	0.717277	0.153731	0.351086	0.666056	1.26945	0.193737
738.506	1	8.05128	265.821					11.4617	12.2891	12.0481	14.9557	8.41201	13.0114	12.7196	0.901102	0.966152	0.947208	1.1758	0.66134	1.02294	0.369515	0.744778	0.647429	0.258656	0.00782001	0.817458	0.627889	0.421988	0.348649	0.830239	1.24863	0.246967
652.4	1	3.18313	252.648					17.7029	12.9246	9.33308	9.22605	6.01289	17.8218	10.4379	1.69602	1.23824	0.89415	0.883896	0.576061	1.70741	0.44543	0.363874	0.582384	0.683547	0.0358824	0.18722	0.445432	0.686847	0.346496	0.299922	0.99711	1.15992
575.502	1	7.96053	246.165					32.1758	33.2564	32.8327	34.8378	24.9654	33.6847	35.5585	0.90487	0.935258	0.923341	0.979731	0.702093	0.947302	0.568328	0.610199	0.580331	0.866599	0.0362965	0.650251	0.356544	0.433531	0.342865	0.135546	1.0648	0.398709
455.35	1	3.85467	220.814					28.9933	55.6644	47.5827	21.2646	13.5807	70.7537	39.2542	0.738604	1.41805	1.21217	0.541714	0.345967	1.80245	0.420209	0.405523	0.568478	0.151361	0.0455831	0.167203	0.451341	0.650292	0.340456	0.939621	1.01354	1.17417
950.781	1	7.70868	327.656					13.9003	13.7785	14.7662	13.0767	20.2887	12.708	13.0698	1.06355	1.05422	1.12979	1.00053	1.55234	0.972323	0.8367	0.854597	0.576246	0.998548	0.0403166	0.920336	0.119375	0.169402	0.339869	0.0393107	1.01645	0.122314
439.339	1	2.6795	211.438					3.87717	5.70074	4.21626	4.30851	2.04717	5.87795	4.63336	0.836794	1.23037	0.909979	0.92989	0.441833	1.26862	0.364666	0.23743	0.623318	0.689977	0.0157879	0.270199	0.524937	0.762064	0.335416	0.322612	1.0881	0.841053
661.609	1	2.63752	267.508					45.8625	44.8958	37.7433	58.1018	49.401	45.3335	41.5563	1.10362	1.08036	0.908245	1.39814	1.18877	1.09089	0.660868	0.690263	0.580728	0.038803	0.31182	0.606405	0.246192	0.324287	0.32874	1.34186	0.515093	0.439398
484.473	1	4.19728	230.958		M+H, M+Na			1672.78	1789.37	1288.8	1299.16	736.591	2078.4	1433.82	1.16667	1.24798	0.898857	0.906086	0.513728	1.44956	0.550179	0.310939	0.589408	0.668153	0.031828	0.235073	0.344597	0.76646	0.326821	0.385853	1.0911	1.02091
801.574	1	5.98105	281.818					4.47631	6.97303	7.2389	7.01585	3.40865	6.78184	6.63559	0.674592	1.05085	1.09092	1.05731	0.513692	1.02204	0.168346	0.794732	0.62313	0.762144	0.0230981	0.907886	0.736283	0.384972	0.323984	0.17289	0.959217	0.114018
357.534	1	2.25978	193.823					2.8515	1.14847	1.17262	1.95052	0.0440841	2.11137	1.55028	1.83934	0.74081	0.756392	1.25817	0.0284362	1.36193	0.414573	0.615921	0.507941	0.715691	0.0300044	0.525121	0.466324	0.288496	0.322754	0.215434	1.10528	0.296955
711.401	1	2.34372	256.884					2.36053	2.30267	1.67525	2.19184	27.291	9.39905	2.02408	1.16623	1.13764	0.827664	1.08288	13.4832	4.64363	0.726542	0.752718	0.692778	0.84893	0.00512798	0.0251047	0.193123	0.278579	0.321673	0.355118	1.32613	1.80691
484.722	1	4.19728	232.242					16.9283	20.0203	11.5641	11.6711	1.83918	29.0499	13.8104	1.22576	1.44966	0.837345	0.845098	0.133173	2.10348	0.683927	0.288094	0.626274	0.69605	0.0266805	0.197258	0.227951	0.773868	0.318618	0.384034	1.12284	1.12444
437.308	1	2.63752	211.467					15.4832	21.8798	16.9674	12.3572	5.75579	27.938	14.6894	1.05404	1.48949	1.15507	0.841233	0.391832	1.90191	0.87089	0.242626	0.600175	0.633802	0.0376631	0.068659	0.0596137	0.857288	0.317211	0.457118	1.03574	1.48639
599.507	1	7.87657	248.346					23.4462	27.918	28.2089	32.0071	19.8619	31.6655	29.8156	0.786374	0.936356	0.946112	1.0735	0.66616	1.06205	0.218623	0.630403	0.629245	0.574593	0.0200553	0.670871	0.689868	0.360228	0.306136	0.497407	1.14182	0.403047
847.548	2	9.81407	452.811					5.47988	6.30594	6.19526	4.43396	3.10026	5.69586	7.01022	0.781699	0.899536	0.883747	0.6325	0.442249	0.812507	0.356825	0.627766	0.559235	0.0199974	0.0025989	0.204783	0.539992	0.429305	0.295005	1.56827	1.33264	0.95286
556.883	1	4.74292	247.565					142.295	133.095	96.3877	106.008	61.2868	157.347	104.15	1.36626	1.27792	0.925473	1.01784	0.588449	1.51078	0.175994	0.20941	0.642354	0.914453	0.0270671	0.0999223	0.75701	0.930426	0.289253	0.260367	1.09463	1.371
659.502	1	11.1639	253.767					362.352	321.309	311.266	272.286	496.212	323.738	331.514	1.09302	0.969215	0.938921	0.821339	1.4968	0.976544	0.556926	0.860682	0.645119	0.260837	0.00634304	0.892038	0.334642	0.140088	0.281747	0.732403	1.20181	0.122497
578.481	1	2.61652	242.479					53.5986	45.2416	33.6472	44.4862	25.6244	51.8328	36.1793	1.48147	1.25048	0.930013	1.2296	0.708262	1.43266	0.118772	0.289849	0.614414	0.0716665	0.02226	0.0720991	0.901228	0.827744	0.280884	1.16433	1.05339	1.50977
815.812	2	0.930867	345.715					8.57185	6.72308	7.28424	9.04049	8.29128	8.20966	6.06372	1.41363	1.10874	1.20128	1.49091	1.36736	1.3539	0.304005	0.65413	0.464467	0.0343908	0.141125	0.114839	0.512102	0.323872	0.280664	1.14935	0.724156	1.26662
538.52	1	5.01572	242.894					153.803	168.269	133.995	136.198	92.4518	210.148	144.331	1.06563	1.16586	0.928386	0.943655	0.640555	1.45601	0.782644	0.363508	0.645641	0.748614	0.041213	0.118651	0.160899	0.697364	0.272938	0.257735	1.03259	1.31284
279.121	1	1.4555	155.043					45.5085	29.6507	26.3098	30.3947	24.3447	39.8892	28.4172	1.60144	1.04341	0.925841	1.06959	0.856691	1.4037	0.179495	0.830932	0.633554	0.672472	0.33645	0.0100356	0.78151	0.178993	0.271733	0.326431	0.463731	1.91383
798.606	1	12.346	279.699					4.07169	4.44379	4.02511	4.1699	2.54619	3.41183	3.94904	1.03106	1.12528	1.01926	1.05593	0.644763	0.863965	0.91373	0.588202	0.909958	0.712856	0.0254328	0.479314	0.0850906	0.439978	0.270445	0.167337	1.03721	0.656153
530.279	1	1.20368	207.547					55.3542	69.0815	68.7054	93.8453	51.2761	67.609	65.4237	0.846088	1.05591	1.05016	1.43442	0.783754	1.0334	0.555975	0.785252	0.67274	0.00881967	0.0371308	0.739358	0.345766	0.225872	0.270003	1.51931	0.971013	0.311124
484.577	1	4.19728	232.244					14.3984	17.5001	10.0842	10.1141	2.58846	23.7091	11.8613	1.2139	1.4754	0.850179	0.852696	0.218228	1.99887	0.689794	0.257285	0.631805	0.691191	0.0323651	0.199274	0.241629	0.875458	0.269758	0.386017	1.06424	1.13564
746.485	1	2.63752	255.496		M+NH4, M+Na			78.4068	57.4265	50.8176	76.6935	59.4076	50.572	55.4465	1.4141	1.03571	0.916516	1.3832	1.07144	0.912086	0.177014	0.876616	0.637177	0.0137891	0.610823	0.537902	0.770237	0.111904	0.264327	1.42866	0.28686	0.532804
471.799	1	18.4733	153.972					0.0797586	0.118625	0.419427	0.491938	0.615738	2.22266	0.301729	0.264338	0.393151	1.39008	1.63039	2.0407	7.36639	0.0407258	0.0894043	0.710955	0.717663	0.263516	0.386378	0.539992	0.722551	0.259623	0.76069	0.56898	0.823011
898.929	1	17.0604	309.81					67.4554	46.66	34.3538	30.8055	65.6698	24.4295	38.6267	1.74634	1.20797	0.889378	0.797518	1.70011	0.632451	0.114747	0.510377	0.671829	0.615017	0.0253585	0.21549	0.873754	0.512139	0.25865	0.322443	1.07623	1.0361
631.557	1	7.79263	257.498					113.063	143.464	139.689	152.377	107.168	152.283	147.218	0.767997	0.974502	0.948857	1.03505	0.727952	1.03441	0.097192	0.8578	0.6636	0.805996	0.0456293	0.764825	0.901748	0.135786	0.256357	0.213706	1.01404	0.262364
734.532	1	5.3305	265.847					23.7286	35.5801	32.3238	55.4799	17.8541	31.4671	30.1018	0.788277	1.18199	1.07382	1.84308	0.593124	1.04536	0.374213	0.632636	0.666942	0.0872435	0.0154534	0.796015	0.515325	0.354956	0.251033	1.11293	1.18335	0.193494
397.31	1	3.47692	199.126		M+H, M+Na			105.363	197.036	114.628	70.281	50.3071	229.813	129.713	0.812277	1.51902	0.883705	0.541821	0.387836	1.77171	0.598323	0.44899	0.686225	0.172811	0.0419823	0.0257247	0.305935	0.591253	0.243906	0.872497	1.00321	1.73053
838.694	1	14.955	296.174					43.8569	32.0424	26.2348	24.9957	44.2171	19.2042	28.3305	1.54804	1.13102	0.926026	0.88229	1.56076	0.677864	0.0991355	0.580609	0.70611	0.649548	0.0277393	0.145821	0.896421	0.424126	0.239184	0.318968	1.02714	1.25694
733.622	1	9.98193	277.965					3365.77	4307.01	4005.54	4752.37	2336.22	3900.32	4283.88	0.785684	1.0054	0.935027	1.10936	0.545352	0.910465	0.275844	0.973343	0.693137	0.626838	0.010257	0.500507	0.621881	0.0260719	0.237094	0.351756	1.14174	0.583541
445.368	1	5.93908	212.747					439.174	555.01	633.252	342.461	189.912	701.103	560.868	0.783026	0.989556	1.12906	0.610591	0.338603	1.25003	0.471639	0.977223	0.701612	0.324864	0.0387778	0.505328	0.414806	0.0220888	0.229727	0.686536	1.03095	0.578543
558.077	1	4.74292	247.553					39.0983	42.9095	26.5007	29.4471	10.2418	55.024	29.5977	1.32099	1.44976	0.895362	0.994911	0.346034	1.85906	0.483563	0.223001	0.698621	0.984597	0.0264645	0.112163	0.400315	0.913111	0.225723	0.248085	1.08048	1.32981
887.657	1	15.6055	302.959					181.905	116.163	90.1571	84.0546	179.566	66.3953	98.3873	1.84887	1.18067	0.916349	0.854324	1.82509	0.674836	0.0890435	0.485558	0.710323	0.579526	0.0275414	0.205094	0.939738	0.536638	0.219087	0.383329	1.02109	1.07571
921.712	1	7.66672	323.124					5.03824	5.31605	5.81751	5.06179	7.48897	5.3868	5.13779	0.980625	1.0347	1.1323	0.985208	1.45763	1.04847	0.935809	0.894048	0.495925	0.949555	0.0420341	0.832664	0.156476	0.0950995	0.214091	0.325616	1.01575	0.12519
746.541	1	6.44957	272.431					19.0871	31.1534	29.8196	24.749	21.9069	39.1818	28.4036	0.671998	1.09681	1.04986	0.871335	0.771273	1.37947	0.0743039	0.651524	0.707073	0.355036	0.0805771	0.0156188	0.960458	0.359149	0.21044	0.637987	0.876889	1.84362
813.526	1	7.03717	273.12					7.9704	7.41403	7.13428	5.56833	9.4352	6.98862	6.91536	1.15256	1.07211	1.03166	0.805212	1.36438	1.01059	0.557949	0.656336	0.79429	0.0600324	0.00748857	0.936729	0.309173	0.418754	0.209933	1.09913	1.12485	0.150532
785.655	1	11.6886	287.195					26.1611	22.8341	24.3863	23.3575	19.4443	25.8335	25.9391	1.00856	0.880294	0.940135	0.900472	0.749612	0.995928	0.972247	0.478132	0.726858	0.527271	0.0248124	0.967556	0.015333	0.535528	0.206735	0.921896	1.0181	0.054557
483.381	1	3.30903	212.252					62.9483	59.3769	64.0773	70.2729	46.2258	63.6393	66.881	0.941198	0.8878	0.958079	1.05072	0.691165	0.951531	0.721987	0.543861	0.751678	0.783697	0.0437068	0.72735	0.208546	0.476093	0.205166	0.185928	1.03289	0.315263
845.792	1	14.955	303.188					6.49969	10.5017	8.78679	4.55467	4.24208	11.455	9.62295	0.675436	1.09132	0.913108	0.473313	0.44083	1.19038	0.30983	0.818809	0.779256	0.083377	0.0397908	0.678798	0.584695	0.135077	0.202834	1.11314	1.06492	0.334024
942.809	1	16.3889	322.074					1.96386	5.22535	3.33693	2.4737	1.26489	4.43125	3.68321	0.533193	1.4187	0.905984	0.671615	0.343421	1.2031	0.117543	0.348203	0.737213	0.240156	0.0232733	0.626404	0.800937	0.667829	0.198778	0.798928	1.09937	0.396737
862.806	2	0.909883	355.026					14.8131	5.56871	7.4295	8.95041	15.9431	8.69187	6.99446	2.11783	0.79616	1.0622	1.27964	2.27939	1.24268	0.152483	0.359971	0.762794	0.155497	7.33575e-05	0.244902	0.828152	0.678316	0.197272	0.931354	1.42893	0.90992
601.519	1	6.49153	290.805					23.7231	29.0919	36.2997	37.1002	24.4576	35.5141	34.4707	0.68821	0.84396	1.05306	1.07628	0.709518	1.03027	0.124777	0.314243	0.721944	0.605166	0.0342619	0.820611	0.847579	0.756342	0.19522	0.376762	1.00292	0.251732
461.319	1	3.89665	206.906					3.77513	3.8925	4.41953	2.76387	2.04833	5.43396	4.41352	0.855355	0.88195	1.00136	0.626229	0.464105	1.23121	0.648877	0.635285	0.994888	0.0915823	0.0165294	0.453305	0.14071	0.110894	0.193301	0.932231	0.990675	0.822747
194.115	1	0.972817	188.366					11.6226	18.1438	28.5886	10.9361	33.9336	29.6146	30.506	0.380992	0.594761	0.937146	0.35849	1.11236	0.970779	0.0686002	0.241558	0.764272	0.0289215	0.590634	0.907343	0.988602	0.900883	0.188849	1.32233	0.260942	0.133739
399.328	1	3.85467	193.084		M+H-H2O, M+NH4, M+Na			524.393	2860.53	672.693	442.064	405.319	1011.13	631.857	0.829923	4.52717	1.06463	0.699625	0.641472	1.60025	0.244085	0.313853	0.754354	0.0452546	0.0226592	0.0543933	0.657818	0.799426	0.188473	1.25427	1.09927	1.59033
750.506	1	6.34463	267.98					66.4776	52.7581	54.2138	56.6305	76.5804	50.7178	55.5759	1.19616	0.949297	0.975491	1.01898	1.37794	0.912586	0.380575	0.616627	0.790846	0.856308	0.00204655	0.453632	0.510524	0.418893	0.17673	0.155961	1.29169	0.656474
828.812	1	0.930867	225.758		M+NH4, M+Na			136.56	67.4306	77.7385	91.0003	129.88	91.6004	81.066	1.68455	0.831799	0.958954	1.12255	1.60215	1.12995	0.149893	0.19822	0.770393	0.342442	0.000856738	0.287702	0.835814	0.952314	0.175634	0.886605	1.40021	0.912668
500.467	1	3.77075	230.756					14.7479	11.9912	8.95617	10.3269	5.0372	12.2709	9.44563	1.56135	1.26949	0.948181	1.0933	0.533283	1.29911	0.206285	0.316337	0.791029	0.693135	0.0306918	0.203734	0.693632	0.712702	0.161992	0.305228	1.09073	1.0214
736.508	1	5.07868	266.955					5.72007	2.87537	2.46585	2.11827	4.39667	2.83761	2.29154	2.49617	1.25478	1.07607	0.924388	1.91865	1.2383	0.0789526	0.393195	0.719353	0.662813	0.00121368	0.472533	0.985885	0.537353	0.161992	0.251502	1.29033	0.538689
582.545	1	4.95277	252.087					14.7188	16.8085	14.6172	17.2593	11.5108	22.2281	14.9703	0.983198	1.12279	0.976411	1.1529	0.768911	1.48481	0.948481	0.513443	0.858005	0.296973	0.0634567	0.0349591	0.0753014	0.527145	0.151554	0.672359	0.875354	1.6504
484.018	1	3.05723	196.469					2.76129	0.305908	0.800021	6.37867	11.9271	0.0174911	1.20373	2.29394	0.254133	0.664617	5.29908	9.90841	0.0145308	0.606375	0.448367	0.766755	0.105913	0.0443288	0.314653	0.294923	0.591036	0.151385	1.1859	1.02162	0.95286
578.358	1	2.30175	228.644					4.16294	3.74088	2.68793	2.80069	0.69504	2.57542	3.10737	1.3397	1.20387	0.865019	0.901305	0.223675	0.828812	0.510024	0.524973	0.604492	0.67375	0.00951349	0.478081	0.456255	0.535858	0.148923	0.639672	1.2099	0.620658
176.066	1	0.930867	166.724					29.8155	17.0976	15.9784	15.407	22.8108	18.2064	16.3447	1.82417	1.04606	0.977586	0.942627	1.3956	1.1139	0.125134	0.547687	0.791414	0.395335	0.0345563	0.25154	0.910494	0.607606	0.148445	0.718826	1.0342	1.06341
705.636	1	2.70047	278.168					15.2525	12.9293	10.881	17.7711	13.8597	14.0876	11.6542	1.30876	1.10941	0.933657	1.52487	1.18925	1.2088	0.33973	0.609209	0.706974	0.00696781	0.335389	0.325316	0.551939	0.422397	0.146425	1.59349	0.482126	0.912148
716.618	1	12.367	269.321					79.6334	82.2081	61.4773	66.1119	89.1934	63.4125	64.0954	1.24242	1.28259	0.959154	1.03146	1.39157	0.989345	0.375042	0.232667	0.816027	0.907696	0.0441006	0.966695	0.511372	0.893579	0.143393	0.0825352	0.985844	0.0358558
532.382	1	4.05042	221.223					9.50354	10.1566	10.9492	7.17152	10.3004	15.5288	11.5341	0.823949	0.880567	0.949284	0.621765	0.893037	1.34633	0.276387	0.574682	0.77477	0.0409512	0.526306	0.126522	0.539992	0.397683	0.139624	1.21557	0.298214	1.24405
577.434	1	4.97377	237.538					5.14549	5.92977	5.73221	6.3076	6.53102	5.60323	5.44363	0.945233	1.0893	1.05301	1.15871	1.19975	1.02932	0.807072	0.390982	0.648124	0.0974172	0.0180078	0.80588	0.158299	0.231672	0.13858	0.933474	0.883228	2.45077e-17
204.123	1	0.993817	137.282					17.3873	28.2979	23.6648	26.7046	14.4942	22.2867	24.38	0.713177	1.1607	0.970664	1.09535	0.594512	0.914139	0.199591	0.317918	0.805783	0.415337	0.00641832	0.454015	0.735473	0.730632	0.136499	0.508695	1.2632	0.660536
768.555	1	11.7516	271.19		M+H, M+Na			15.0443	14.4436	15.8868	16.5022	11.4032	17.4025	16.4665	0.913631	0.87715	0.964797	1.00217	0.692507	1.05684	0.65971	0.556299	0.848938	0.991478	0.0262466	0.62163	0.268531	0.444368	0.136039	0.0108082	1.00063	0.455132
828.812	2	0.909883	348.852					22.7727	10.6128	13.0327	14.7309	24.6853	14.0217	12.3815	1.83925	0.857154	1.0526	1.18975	1.99373	1.13247	0.133578	0.417023	0.778322	0.253073	0.000256663	0.41938	0.853943	0.591036	0.127372	0.912366	1.47184	0.790007
760.824	1	0.8889	205.964					206.418	106.107	126.547	143.631	191.383	136.762	123.053	1.67747	0.862283	1.02839	1.16723	1.55528	1.11141	0.143613	0.283737	0.835061	0.177542	0.00162887	0.362065	0.847092	0.812461	0.124777	0.956744	1.38142	0.7883
889.672	1	15.8364	303.944					18.3961	13.0731	9.86345	10.2821	21.4251	8.08097	10.6454	1.72809	1.22805	0.92655	0.965879	2.01263	0.759108	0.204877	0.495064	0.810125	0.918281	0.0130092	0.423436	0.73349	0.50927	0.122655	0.287237	1.11427	0.684476
357.3	1	10.6393	193.827					28.2692	29.3104	29.0293	27.0348	25.375	23.5566	29.7186	0.95123	0.986265	0.976808	0.909692	0.853844	0.792657	0.789705	0.843841	0.776187	0.454028	0.257747	0.0451567	0.142032	0.12578	0.120042	1.01764	0.563429	1.5933
778.85	1	0.909883	172.829		M+H-H2O, M+H, M+Na			45.8162	26.5772	24.2452	29.8008	33.5092	26.9117	25.0851	1.82643	1.05948	0.966516	1.18799	1.33582	1.07282	0.241782	0.697867	0.843679	0.191102	0.0300346	0.595344	0.689589	0.307392	0.119096	0.984188	1.02315	0.465273
771.855	1	0.909883	172.856					9.40054	5.62121	4.83853	6.58955	7.56565	5.85298	5.01162	1.87575	1.12163	0.965462	1.31485	1.50962	1.16788	0.189226	0.513129	0.848965	0.0802845	0.0104251	0.322922	0.737773	0.535858	0.117029	1.20937	1.15741	0.782283
303.232	1	3.07822	182.419		M+H-H2O, M+Na			44.6521	54.7068	54.5676	31.2886	23.9259	76.9978	57.1804	0.780899	0.956742	0.954306	0.547191	0.41843	1.34658	0.476527	0.879928	0.85053	0.146679	0.0397266	0.248707	0.416789	0.110088	0.115556	0.918228	0.980892	0.969699
483.311	1	2.30175	213.637					5.97718	9.13946	11.7885	4.42766	1.82603	11.2436	12.7861	0.467477	0.714799	0.921983	0.346289	0.142815	0.879368	0.0869615	0.374678	0.820679	0.0433872	0.0160781	0.671624	0.935506	0.646523	0.11187	1.24822	1.17698	0.322207
770.545	1	6.0928	273.373					25.0768	35.9219	29.8438	26.5295	22.995	37.6194	28.8758	0.868436	1.24401	1.03352	0.918744	0.796341	1.3028	0.479501	0.174089	0.790621	0.476114	0.0445582	0.101206	0.442567	0.989939	0.11115	0.579737	0.9909	1.33893
881.737	1	6.78533	315.721					30.633	23.0589	37.1148	91.0151	50.5214	21.052	33.6284	0.910925	0.685696	1.10367	2.70649	1.50234	0.626019	0.819765	0.535975	0.875022	0.0313938	0.392314	0.400578	0.133352	0.465913	0.104283	1.4554	0.440921	0.722289
693.478	1	0.972817	242.768					3.88505	5.8202	9.96169	3.78076	15.0395	9.16175	9.94536	0.390639	0.585217	1.00164	0.380153	1.51221	0.921208	0.0726547	0.202092	0.993399	0.0300571	0.0961748	0.70606	0.952483	0.943492	0.101148	1.27733	0.816754	0.281674
335.258	1	3.07822	181.681					93.421	93.8377	117.231	60.1616	42.2544	162.606	112.366	0.8314	0.835108	1.0433	0.535408	0.376043	1.44711	0.636209	0.572392	0.866089	0.137921	0.0375713	0.182646	0.273993	0.437095	0.100556	0.938239	0.971638	1.11528
783.709	1	8.76478	276.557					7.76397	3.81765	4.20798	7.23302	10.7089	4.34391	4.10627	1.89076	0.929712	1.02477	1.76146	2.60794	1.05787	0.0937288	0.839254	0.926188	0.361633	0.000434493	0.860232	0.927863	0.188281	0.097314	0.599495	1.37784	0.112432
559.222	1	4.74292	247.541					17.461	18.9364	11.0685	11.393	2.79199	26.0742	11.803	1.47937	1.60437	0.937766	0.96526	0.236549	2.20911	0.436252	0.233835	0.858124	0.922146	0.0325738	0.107201	0.45311	0.915823	0.0966506	0.121654	1.05737	1.37864
447.171	1	2.15483	192.406					61.9245	16.051	16.956	6.09207	9.94419	19.7178	17.897	3.46005	0.896852	0.947418	0.340395	0.555634	1.10174	0.143038	0.741765	0.859287	0.0328521	0.218809	0.756422	0.857053	0.271101	0.0926161	1.50289	0.605841	0.27163
746.535	1	6.89025	268.005					9.45034	15.2934	14.2427	12.1181	9.47751	17.5258	13.7027	0.689671	1.11608	1.03941	0.884362	0.691654	1.279	0.138346	0.538123	0.807068	0.395633	0.0174133	0.0724452	0.845653	0.448262	0.0904699	0.593207	1.15871	1.37188
356.636	1	2.30175	193.84					50.5827	39.8619	38.5913	38.7686	25.5388	39.0072	39.1884	1.29076	1.01719	0.984763	0.989287	0.651692	0.995376	0.319394	0.834638	0.863127	0.906237	0.00165191	0.958723	0.603505	0.161659	0.0890786	0.424036	1.30387	0.0854664
688.589	1	11.6257	265.047					130.635	106.308	91.3211	105.518	140.282	102.66	93.6626	1.39474	1.13502	0.975	1.12658	1.49774	1.09607	0.25194	0.482149	0.8851	0.700042	0.0274818	0.676116	0.655848	0.550738	0.0874915	0.256926	1.02181	0.364785
631.471	1	10.0307	248.065					253.186	217.635	261.209	149.677	445.224	238.083	268.476	0.943052	0.810633	0.972936	0.557508	1.65834	0.886795	0.837658	0.490569	0.885988	0.0400465	0.0853258	0.579088	0.116854	0.532299	0.0833559	1.42525	0.852982	0.482518
687.4	1	2.3647	258.21					4.48401	5.03958	3.20749	5.29958	395.577	285.425	3.04223	1.47392	1.65654	1.05432	1.74201	130.029	93.8211	0.27391	0.334095	0.888126	0.187611	1.45534e-06	0.000104877	0.559399	0.774257	0.0817005	0.881819	1.59761	2.60103
774.565	1	7.58277	276.614					10.5291	16.1911	15.1387	10.5319	8.22547	20.591	14.5162	0.725338	1.11538	1.04289	0.725529	0.566641	1.41848	0.139174	0.667586	0.868299	0.130445	0.0369818	0.231587	0.803676	0.353684	0.080663	0.963993	0.981167	1.03537
455.293	1	3.87567	218.11					13.5396	170.518	16.4392	9.18597	5.64211	31.1426	16.9896	0.796935	10.0366	0.967608	0.540683	0.332093	1.83304	0.360511	0.334313	0.899419	0.0548884	0.0104841	0.123907	0.525872	0.767641	0.0701278	1.16754	1.21628	1.31229
485.346	1	6.02985	214.988		M+H-H2O, M+H			22.0354	23.8129	25.527	18.8768	15.9622	34.9422	25.8102	0.853745	0.922616	0.989024	0.73137	0.618446	1.35381	0.326235	0.634581	0.948238	0.156478	0.0135215	0.174807	0.563743	0.360028	0.0674372	0.878497	1.15939	1.14679
772.551	1	6.86928	274.453					16.0259	28.7161	24.1145	19.9336	15.0368	33.6373	24.7092	0.648581	1.16216	0.975931	0.806726	0.608552	1.36133	0.108363	0.456072	0.897824	0.3306	0.0259205	0.22899	0.88125	0.60167	0.0653929	0.654141	1.11531	1.08705
1025.8	1	18.4313	331.93					40.9277	32.7383	27.1811	25.3642	41.0815	26.7432	26.6466	1.53595	1.22861	1.02006	0.951872	1.54171	1.00362	0.0766751	0.217864	0.909131	0.770825	0.0494179	0.98284	0.96256	0.908978	0.0640269	0.44125	0.933017	3.90235e-18
928.592	1	7.35193	295.71					16.1474	10.4545	12.1035	15.5276	55.1409	12.8972	12.3094	1.3118	0.849313	0.983279	1.26145	4.47959	1.04775	0.394414	0.513295	0.919802	0.32265	0.00426357	0.780306	0.499708	0.595268	0.0500737	0.721834	1.34532	0.289218
586.928	1	0.993817	192.552					19.6222	32.7507	33.3418	31.4392	8.42619	34.0187	32.6696	0.600625	1.00248	1.02058	0.962338	0.257921	1.04129	0.26158	0.995587	0.951007	0.901403	0.0332886	0.917811	0.622304	0.0088631	0.0459026	0.845175	1.07799	0.100669
684.557	1	10.0518	258.231		M+NH4, M+Na			299.522	226.773	264.03	190.524	489.736	259.453	265.854	1.12664	0.852999	0.993142	0.716651	1.84213	0.975926	0.637459	0.443581	0.949799	0.0341776	0.0288706	0.864314	0.273727	0.596395	0.0454652	1.47701	1.0731	0.15573
[truncated: 21 more rows]

## Sheet: Table S2. Degradation indices
	Table S2. Degradation indices of lipids processed in the lysosome
			DMSO	TPhP Low	TPhP High	TCP Low	TCP High	EHDPhP Low	EHDPhP High
[truncated: 7 more rows]

## Sheet: Table S3.Physicochemistry 
	Table S3. Physicochemical properties and metabolic transformations of the OPFRs studied.
[truncated: 8 more rows]
